# Supplementary material for: The dominant follicle: the final frontier in bovine oocyte development
Source: Anim Reprod. 2025 Aug 18;22(3):e20250071. doi: 10.1590/1984-3143-AR2025-0071 (PMC12490830; doi:10.1590/1984-3143-AR2025-0071)
Supplement: Supplementary Table S1: [file 1984-3143-ar-22-3-e20250071-suppl02.xlsx]

## Sheet: Table S1
Supplementary Table S1: scRNA seq sample quality control analysis performed in Rstudio by selecting samples with more than 100,000 reads and 2,500 expressed genes (genes with more than 1 count). Additional information is from MuitQC Report. The table on the right summarizes the information by experimental groups.
		R Studio		MuitQC Report						Group	Total number of reads	Mean of reads number	Min numbr of reads	Max number of reads	Mean expressed genes	Min expressed genes	Max expressed genes	Samples
Sample ID	Group	Total Raw Count	Expressed genes	Reads passing filters	Unique Reads	Duplicate Reads	SE mapped uniquely	% Aligned		>120 um	28764719	2.05462e+06	566827	8038061	11586.6	10440	13912	14
T1.1	DF	3472460	9628	6234655	3392056	2841760	5245567	0.912		DF	28220759	2.56552e+06	824854	4894970	10109.9	8537	11273	11
T1.2	DF	3256291	8608	5417289	2761524	2655382	4424483	0.903
T1.3	DF	2646223	11273	5558432	3717776	1840024	4621248	0.886
T1.5	DF	4894970	11017	8057105	4107771	3948706	6751737	0.916
T1.6	DF	824854	10660	1564187	1201974	361981	1321930	0.902
T2.1	DF	1071109	9736	1707049	1101240	605522	1464885	0.919		Group	Reads passing filters	Unique Reads	Duplicate Reads	SE mapped uniquely	% Aligned
T2.2	DF	2851791	11139	4717689	2265681	2451216	4024482	0.913		>120 um	4.56213e+06	2.58775e+06	1.97386e+06	3.81216e+06	0.905364
T2.3	DF	1594681	10336	2855544	1867813	987320	2380839	0.896		DF	3.41124e+06	1.92992e+06	1.48098e+06	2.89371e+06	0.890286
T2.4	DF	2156125	10904	4068486	2297311	1770590	3421514	0.908
T3.2	DF	2834737	9371	4848955	2820397	2028137	4078225	0.914
T3.4	DF	2617518	8537	5153999	2931665	2221858	4198882	0.89
H218	>120	1224901	11180	4796656	2634439	2161835	4069454	0.891
H31	>120	2826934	13058	2844668	1634778	1209567	2481737	0.907
H55	>120	1674954	10440	1780588	1162208	618180	1528454	0.893
H34	>120	806841	10989	6953670	3622952	3330189	5733370	0.872
H33	>120	880302	10766	12172290	5279037	6892248	10495372	0.907
H261	>120	1813720	11788	1546921	1222555	324187	1289194	0.891
H57	>120	8038061	13912	936905	659412	277377	795233	0.885
H43	>120	4336856	13226	2945827	1623454	1322045	2559330	0.906
H42	>120	1240265	11709	1952781	1263203	689371	1643885	0.882
H213	>120	1784617	11574	2374091	1666110	707660	1978492	0.892
H27	>120	760738	10857	1557277	953451	603701	1292690	0.874
H433	>120	1736724	11420	1604368	1346013	258137	1299230	0.866
H47	>120	1072979	10852	2804159	1598590	1205283	2400480	0.894
H221	>120	566827	10441	3487100	2352658	1133995	2944973	0.904

## Sheet: Table S2
Supplementary Table S2: Differentially expressed genes between >120 um and DF oocytes. Significant genes were determined by FDR<0.05 and logFC>1.5. Enriched pathways from gene ontology analysis are presented in the panels on the right.
Ensembl gene ID	Gene Symbol	logFC	logCPM	LR	PValue	FDR (p.adjusted)	logP	Group >120 um	Group DF	Expression		Enriched pathways in >120 um oocytes	Description	GeneRatio	BgRatio	RichFactor	FoldEnrichment	zScore	pvalue	p.adjust	qvalue	geneID	Count
ENSBTAG00000020179	AAAS	-2.37878	5.47495	19.9105	8.11546e-06	6.00558e-05	4.22144	6.55	4.01	Upregulated in 120		GO:0016052	carbohydrate catabolic process	11/798	21/6263	0.52381	4.11105	5.45655	1.40665284494808e-05	0.0191727	0.0188788	PKM/GALE/ENO3/NEU1/GPI/ALDOA/ENO1/PGD/GALT/SORD/LOC112447087	11
ENSBTAG00000003927	AAMP	-3.17956	4.824	15.2727	9.30508e-05	0.000476814	3.32165	5.37	3.25	Upregulated in 120
ENSBTAG00000015136	AARSD1	-1.68654	6.41172	29.9111	4.52322e-08	7.23543e-07	6.14054	7.47	5.67	Upregulated in 120
ENSBTAG00000018010	ABCA4	-1.68041	5.20508	17.205	3.35544e-05	0.000199383	3.70031	6.24	4.61	Upregulated in 120		Enriched pathways in DF oocytes	Description	GeneRatio	BgRatio	RichFactor	FoldEnrichment	zScore	pvalue	p.adjust	qvalue	geneID	Count
ENSBTAG00000000607	ABCF2	-2.21138	7.19087	38.5054	5.46026e-10	1.57338e-08	7.80317	8.25	5.97	Upregulated in 120		GO:0006119	oxidative phosphorylation	17/605	41/6263	0.414634	4.29232	6.91563	7.37259e-08	9.0904e-05	8.94799e-05	NDUFB8/ATP5MF/COX7A2/NDUFB6/UQCR11/UQCRQ/UQCRH/COX6A1/COX6C/COX7A1/ATP5PO/ATP5F1E/COX7C/COX7B/COX8A/NDUFA7/LOC100300759	17
ENSBTAG00000006920	ABCF3	-2.12821	5.60946	26.7376	2.33042e-07	2.90298e-06	5.53716	6.65	4.65	Upregulated in 120		GO:0019646	aerobic electron transport chain	14/605	33/6263	0.424242	4.39179	6.38769	7.6385e-07	0.00047091	0.00046354	NDUFB8/COX7A2/NDUFB6/UQCR11/UQCRQ/UQCRH/COX6A1/COX6C/COX7A1/COX7C/COX7B/COX8A/NDUFA7/LOC100300759	14
ENSBTAG00000016365	ABCG5	-2.18679	6.44661	22.9586	1.65526e-06	1.54234e-05	4.81182	7.56	4.93	Upregulated in 120		GO:0042775	mitochondrial ATP synthesis coupled electron transport	14/605	34/6263	0.411765	4.26262	6.23733	1.18464e-06	0.00048689	0.00047926	NDUFB8/COX7A2/NDUFB6/UQCR11/UQCRQ/UQCRH/COX6A1/COX6C/COX7A1/COX7C/COX7B/COX8A/NDUFA7/LOC100300759	14
ENSBTAG00000007077	ABHD1	-2.60918	4.39243	11.7624	0.00060439	0.00230497	2.63733	5.38	2.95	Upregulated in 120		GO:0042773	ATP synthesis coupled electron transport	14/605	35/6263	0.4	4.14083	6.09265	1.80129e-06	0.00054129	0.00053281	NDUFB8/COX7A2/NDUFB6/UQCR11/UQCRQ/UQCRH/COX6A1/COX6C/COX7A1/COX7C/COX7B/COX8A/NDUFA7/LOC100300759	14
ENSBTAG00000005709	ABHD3	-2.12755	4.89005	14.0835	0.00017487	0.00080755	3.09283	5.97	3.72	Upregulated in 120		GO:0006123	mitochondrial electron transport, cytochrome c to oxygen	8/605	1963-12-01	0.666667	6.90138	6.69071	2.52573e-06	0.00054129	0.00053281	COX7A2/COX6A1/COX6C/COX7A1/COX7C/COX7B/COX8A/LOC100300759	8
ENSBTAG00000016658	ABHD4	-2.1482	5.90606	26.6939	2.38372e-07	2.94819e-06	5.53044	6.81	4.97	Upregulated in 120		GO:0022904	respiratory electron transport chain	15/605	41/6263	0.365854	3.78734	5.8549	2.91869e-06	0.00054129	0.00053281	NDUFB8/COX7A2/NDUFB6/UQCR11/NDUFA5/UQCRQ/UQCRH/COX6A1/COX6C/COX7A1/COX7C/COX7B/COX8A/NDUFA7/LOC100300759	15
ENSBTAG00000008416	ABHD5	-1.58461	3.95708	5.72391	0.0167354	0.0380931	1.41915	4.98	3.43	Upregulated in 120		GO:0009060	aerobic respiration	19/605	62/6263	0.306452	3.17241	5.62094	3.12587e-06	0.00054129	0.00053281	NDUFB8/ATP5MF/IREB2/COX7A2/NDUFB6/MTFR1/UQCR11/UQCRQ/UQCRH/COX6A1/COX6C/COX7A1/ATP5PO/ATP5F1E/COX7C/COX7B/COX8A/NDUFA7/LOC100300759	19
ENSBTAG00000016615	ABHD6	-2.61576	6.2145	48.9597	2.61273e-12	1.6529e-10	9.78175	7.29	4.89	Upregulated in 120		GO:0045333	cellular respiration	20/605	68/6263	0.294118	3.04473	5.54334	3.512e-06	0.00054129	0.00053281	NDUFB8/ATP5MF/IREB2/COX7A2/NDUFB6/MTFR1/UQCR11/NDUFA5/UQCRQ/UQCRH/COX6A1/COX6C/COX7A1/ATP5PO/ATP5F1E/COX7C/COX7B/COX8A/NDUFA7/LOC100300759	20
ENSBTAG00000025809	ABHD8	-1.6236	3.48921	5.69752	0.0169889	0.0385608	1.41385	4.61	3.25	Upregulated in 120		GO:0022900	electron transport chain	15/605	46/6263	0.326087	3.37567	5.28784	1.48723e-05	0.0020375	0.00200559	NDUFB8/COX7A2/NDUFB6/UQCR11/NDUFA5/UQCRQ/UQCRH/COX6A1/COX6C/COX7A1/COX7C/COX7B/COX8A/NDUFA7/LOC100300759	15
ENSBTAG00000004896	ABLIM3	-2.02055	4.65206	13.2483	0.00027282	0.00117636	2.92946	5.69	3.79	Upregulated in 120		GO:0015980	energy derivation by oxidation of organic compounds	20/605	78/6263	0.25641	2.65438	4.80745	3.34842e-05	0.0041286	0.00406392	NDUFB8/ATP5MF/IREB2/COX7A2/NDUFB6/MTFR1/UQCR11/NDUFA5/UQCRQ/UQCRH/COX6A1/COX6C/COX7A1/ATP5PO/ATP5F1E/COX7C/COX7B/COX8A/NDUFA7/LOC100300759	20
ENSBTAG00000005923	ABTB2	-1.6695	3.7955	10.5975	0.00113241	0.00393722	2.40481	4.9	3.83	Upregulated in 120		GO:0009145	purine nucleoside triphosphate biosynthetic process	9/605	22/6263	0.409091	4.23494	4.96996	0.00010826	0.0111235	0.0109493	ATP5MF/NME1/ATP5MC2/NME5/ATP5ME/ATP5PO/ATP5PD/ATP5F1E/NME2	9
ENSBTAG00000003242	ACAD9	-3.19649	4.55421	30.2048	3.88752e-08	6.4011e-07	6.19375	5.65	3.29	Upregulated in 120		GO:0009206	purine ribonucleoside triphosphate biosynthetic process	9/605	22/6263	0.409091	4.23494	4.96996	0.00010826	0.0111235	0.0109493	ATP5MF/NME1/ATP5MC2/NME5/ATP5ME/ATP5PO/ATP5PD/ATP5F1E/NME2	9
ENSBTAG00000007484	ACADS	-2.28403	4.15566	14.3098	0.000155059	0.000727241	3.13832	5.26	3.39	Upregulated in 120		GO:0034502	protein localization to chromosome	7/605	14/6263	0.5	5.17603	5.11476	0.00014199	0.0134676	0.0132567	NIPBL/SLF2/WAPL/KNTC1/TASOR/CHAMP1/KNL1	7
ENSBTAG00000003072	ACADVL	-2.24674	4.76068	11.5833	0.000665468	0.00250975	2.60037	5.31	3.95	Upregulated in 120		GO:0009201	ribonucleoside triphosphate biosynthetic process	9/605	24/6263	0.375	3.88202	4.62539	0.00023838	0.0196948	0.0193863	ATP5MF/NME1/ATP5MC2/NME5/ATP5ME/ATP5PO/ATP5PD/ATP5F1E/NME2	9
ENSBTAG00000006054	ACBD4	-2.78012	3.29749	21.7827	3.05338e-06	2.60559e-05	4.58409	4.68	2.95	Upregulated in 120		GO:0007064	mitotic sister chromatid cohesion	6/605	1963-11-01	0.545455	5.64658	5.0434	0.0002396	0.0196948	0.0193863	NIPBL/NAA50/PDS5B/SMC3/ESCO1/PDS5A	6
ENSBTAG00000012053	ACCSL	-1.55221	11.7422	25.3073	4.88844e-07	5.49884e-06	5.25973	12.86	11.41	Upregulated in 120		GO:0043043	peptide biosynthetic process	44/605	269/6263	0.163569	1.69327	3.80037	0.0002901	0.0223557	0.0220054	LTN1/RPS17/MRPS14/RPS12/RPL21/RPL5/RPL14/RPL19/RPS28/RPL23/RPL37/RPL27A/RPS9/UBA52/RPS3A/UHMK1/RPS27L/RPS23/RPS27/RPS11/RPL35A/RPL22/RPL32/RPS27A/GCLC/RPS7/EIF1AX/MRPS18C/RPLP1/RPL29/EIF4E3/AASDH/RPL11/RPL17/RPL28/MRPS21/RPL36AL/RPS26/RPS13/LOC101903478/RPL39/RPS29/EIF4EBP2/PAIP2B	44
ENSBTAG00000006429	ACO2	-2.29846	6.24486	44.346	2.75174e-11	1.27215e-09	8.89546	7.32	5.15	Upregulated in 120		GO:0009142	nucleoside triphosphate biosynthetic process	9/605	25/6263	0.36	3.72674	4.46678	0.00034096	0.0247298	0.0243424	ATP5MF/NME1/ATP5MC2/NME5/ATP5ME/ATP5PO/ATP5PD/ATP5F1E/NME2	9
ENSBTAG00000021202	ACOT7	-1.76763	4.99387	16.0174	6.27642e-05	0.000338525	3.47041	6.08	4.21	Upregulated in 120		GO:0051276	chromosome organization	29/605	160/6263	0.18125	1.87631	3.67155	0.00059049	0.0404484	0.0398147	NIPBL/DLGAP5/ATF7IP/TOP2B/RESF1/KIF20B/SENP6/NUF2/NAA50/SMC2/KIF11/SEH1L/CLASP2/ATR/PDS5B/WAPL/HUS1/SMC3/MCM8/TEX15/ESCO1/PDS5A/TOP2A/KNTC1/TASOR/CHAMP1/RIF1/WRN/SYCE3	29
ENSBTAG00000020371	ACOT8	-1.56882	6.09398	17.0063	3.72553e-05	0.000217988	3.66157	7.08	5.32	Upregulated in 120		GO:0043087	regulation of GTPase activity	17/605	76/6263	0.223684	2.31559	3.77304	0.00073764	0.0478692	0.0471193	DOCK10/IQGAP2/RALGAPA1/ASAP1/ARHGAP29/L2HGDH/MYO9A/CCL1/RASA1/RALGPS2/SOS1/ARHGAP12/RAB3GAP1/SNX13/DOCK7/ARAP2/NF1	17
ENSBTAG00000017051	ACP6	-1.68488	6.52976	25.1629	5.26859e-07	5.80994e-06	5.23583	7.52	5.78	Upregulated in 120		GO:0006412	translation	42/605	265/6263	0.158491	1.6407	3.48482	0.00077708	0.0479069	0.0471564	LTN1/RPS17/MRPS14/RPS12/RPL21/RPL5/RPL14/RPL19/RPS28/RPL23/RPL37/RPL27A/RPS9/UBA52/RPS3A/UHMK1/RPS27L/RPS23/RPS27/RPS11/RPL35A/RPL22/RPL32/RPS27A/RPS7/EIF1AX/MRPS18C/RPLP1/RPL29/EIF4E3/RPL11/RPL17/RPL28/MRPS21/RPL36AL/RPS26/RPS13/LOC101903478/RPL39/RPS29/EIF4EBP2/PAIP2B	42
ENSBTAG00000006438	ACTL8	-2.51713	3.85096	6.77856	0.00922593	0.0231308	1.63581	4.66	2.53	Upregulated in 120
ENSBTAG00000005280	ADA	-2.58117	5.70476	32.3774	1.26953e-08	2.36847e-07	6.62553	6.86	4.21	Upregulated in 120
ENSBTAG00000014476	ADAL	-1.51204	5.39141	9.41531	0.00215181	0.00681164	2.16675	6.36	4.51	Upregulated in 120
ENSBTAG00000002997	ADAMTSL1	-1.85418	4.11627	11.4719	0.000706574	0.00264345	2.57783	5.21	3.69	Upregulated in 120
ENSBTAG00000046263	ADAMTSL5	-2.22859	3.54475	12.867	0.000334425	0.00139645	2.85497	4.78	3.16	Upregulated in 120
ENSBTAG00000015952	ADAP1	-1.75483	3.65192	8.90971	0.00283658	0.00854811	2.06813	4.86	3.38	Upregulated in 120
ENSBTAG00000019210	ADCY2	-2.20238	2.46553	11.1938	0.000820723	0.00298813	2.5246	4.13	2.69	Upregulated in 120
ENSBTAG00000009727	ADIPOR1	-1.98016	7.89783	22.7536	1.84156e-06	1.68606e-05	4.77313	8.96	6.56	Upregulated in 120
ENSBTAG00000009050	ADIPOR2	-1.68361	6.62408	17.7933	2.46252e-05	0.000152799	3.81588	7.59	5.68	Upregulated in 120
ENSBTAG00000007581	ADORA2B	-1.6635	5.18067	16.2733	5.48298e-05	0.000301923	3.5201	6.2	4.6	Upregulated in 120
ENSBTAG00000001578	ADPGK	-2.43777	3.0629	16.6208	4.56477e-05	0.000258988	3.58672	4.56	2.87	Upregulated in 120
ENSBTAG00000019504	ADRA1D	-2.89214	3.57634	14.5371	0.000137424	0.000655863	3.18319	4.66	2.89	Upregulated in 120
ENSBTAG00000003058	ADRM1	-2.05592	6.39921	24.095	9.16973e-07	9.18501e-06	5.03692	7.34	5.29	Upregulated in 120
ENSBTAG00000006838	AIFM1	-1.95021	4.83316	31.3207	2.18733e-08	3.80253e-07	6.41993	5.94	4.4	Upregulated in 120
ENSBTAG00000014325	AIRIM	-2.02616	4.91912	17.3629	3.08789e-05	0.000185318	3.73208	6.01	3.98	Upregulated in 120
ENSBTAG00000009902	AKR1B1	-1.60689	11.0082	25.2894	4.9341e-07	5.54279e-06	5.25627	12.27	10.45	Upregulated in 120
ENSBTAG00000039161	ALDH3A2	-2.55465	3.41209	21.0762	4.41385e-06	3.60565e-05	4.44302	4.83	3.07	Upregulated in 120
ENSBTAG00000012927	ALDOA	-2.17448	4.09576	11.7283	0.000615572	0.00234257	2.63031	5.2	3.25	Upregulated in 120
ENSBTAG00000002454	ALG2	-1.6085	4.11109	11.0504	0.000886701	0.00318697	2.49662	5.23	3.88	Upregulated in 120
ENSBTAG00000048774	ALKAL2	-1.58454	7.01903	29.0051	7.21864e-08	1.05631e-06	5.97621	8.1	6.32	Upregulated in 120
ENSBTAG00000019678	ALKBH6	-2.01595	3.20853	9.48836	0.00206779	0.00658781	2.18126	4.38	3.24	Upregulated in 120
ENSBTAG00000021933	ALOX12	-2.07121	3.66834	13.6356	0.000221938	0.000984988	3.00657	4.92	3.36	Upregulated in 120
ENSBTAG00000021813	AMACR	-2.28057	2.62064	7.28135	0.00696743	0.0183028	1.73748	4.16	2.37	Upregulated in 120
ENSBTAG00000013018	AMPD2	-2.20193	3.62069	12.4415	0.00041991	0.0016913	2.77178	4.83	3.23	Upregulated in 120
ENSBTAG00000002321	AMT	-2.60149	3.05517	8.81703	0.00298432	0.00889166	2.05102	4.4	2.34	Upregulated in 120
ENSBTAG00000001937	ANAPC11	-1.56978	7.4796	19.5299	9.90367e-06	7.06781e-05	4.15072	8.47	6.7	Upregulated in 120
ENSBTAG00000035244	ANKRD39	-2.34374	4.26076	20.498	5.96948e-06	4.63778e-05	4.33369	5.5	3.51	Upregulated in 120
ENSBTAG00000020610	ANKZF1	-1.89088	3.61163	10.9946	0.000913754	0.00326885	2.48561	4.89	3.28	Upregulated in 120
ENSBTAG00000049482	ANTKMT	-1.69665	3.35402	8.99986	0.00270001	0.00818396	2.08704	4.7	3.27	Upregulated in 120
ENSBTAG00000014809	ANXA6	-3.35915	2.5299	20.0838	7.41236e-06	5.53395e-05	4.25696	4.1	2.38	Upregulated in 120
ENSBTAG00000007099	AP1G2	-1.51222	4.95259	11.2468	0.000797616	0.00291282	2.53569	5.98	4.36	Upregulated in 120
ENSBTAG00000013329	AP1M1	-2.88223	4.86569	29.156	6.67803e-08	9.91385e-07	6.00376	5.77	3.84	Upregulated in 120
ENSBTAG00000021160	AP1M2	-2.01505	5.56191	20.016	7.67979e-06	5.70828e-05	4.24349	6.54	4.61	Upregulated in 120
ENSBTAG00000008439	AP5S1	-2.10186	4.44613	25.8152	3.75718e-07	4.39679e-06	5.35686	5.57	4.04	Upregulated in 120
ENSBTAG00000008395	APBA3	-3.37913	4.82323	21.7643	3.08287e-06	2.62809e-05	4.58036	5.62	3.22	Upregulated in 120
ENSBTAG00000011583	APEH	-3.3393	4.51728	32.8248	1.0085e-08	1.95971e-07	6.70781	5.52	3.4	Upregulated in 120
ENSBTAG00000013177	APEX2	-1.87221	3.58884	7.24587	0.00710643	0.0185983	1.73053	4.57	3.22	Upregulated in 120
ENSBTAG00000001151	APLP1	-1.75349	3.70061	9.32592	0.00225935	0.00709334	2.14915	4.92	3.43	Upregulated in 120
ENSBTAG00000005974	APOBEC2	-2.0537	3.02988	11.1689	0.000831777	0.00301793	2.52029	4.44	3.04	Upregulated in 120
ENSBTAG00000017753	APP	-2.74667	3.35141	13.6822	0.000216501	0.000965364	3.01531	4.56	2.78	Upregulated in 120
ENSBTAG00000007725	ARF1	-2.07345	7.08441	44.6126	2.40138e-11	1.14803e-09	8.94005	8.2	6.03	Upregulated in 120
ENSBTAG00000004916	ARFGAP1	-2.21943	5.01544	16.0976	6.01604e-05	0.000326785	3.48574	5.94	4.01	Upregulated in 120
ENSBTAG00000003566	ARFIP2	-2.21417	5.15546	17.8251	2.42169e-05	0.000150711	3.82186	6.13	4.09	Upregulated in 120
ENSBTAG00000001945	ARG2	-2.20402	6.34134	22.2017	2.45457e-06	2.14909e-05	4.66774	7.34	4.94	Upregulated in 120
ENSBTAG00000007878	ARHGAP22	-2.55748	6.15637	24.6223	6.97392e-07	7.22642e-06	5.14108	7.09	4.57	Upregulated in 120
ENSBTAG00000020837	ARHGEF16	-2.97536	2.80629	13.0173	0.000308634	0.00130429	2.88462	4.18	2.42	Upregulated in 120
ENSBTAG00000015419	ARHGEF37	-1.76701	6.63814	22.7484	1.8466e-06	1.68883e-05	4.77241	7.65	5.7	Upregulated in 120
ENSBTAG00000014799	ARMC7	-2.95032	4.86865	16.8791	3.9838e-05	0.000230376	3.63756	5.5	3.5	Upregulated in 120
ENSBTAG00000012147	ARRDC1	-1.71882	4.63727	9.44197	0.00212075	0.00673104	2.17192	5.56	4.05	Upregulated in 120
ENSBTAG00000039335	ARRDC2	-1.72156	5.95148	14.5979	0.000133063	0.000640864	3.19323	6.66	5.24	Upregulated in 120
ENSBTAG00000036127	AS3MT	-1.65688	6.14682	21.6751	3.22964e-06	2.73382e-05	4.56323	7.17	5.38	Upregulated in 120
ENSBTAG00000012263	ASAP3	-2.25413	3.54059	8.83799	0.00295024	0.00880258	2.05539	4.53	3.11	Upregulated in 120
ENSBTAG00000008973	ASB6	-2.77069	4.69647	22.8195	1.77951e-06	1.63103e-05	4.78754	5.59	3.7	Upregulated in 120
ENSBTAG00000004085	ASF1B	-2.34162	8.11964	39.8508	2.7412e-10	8.63836e-09	8.06357	9.26	6.7	Upregulated in 120
ENSBTAG00000037832	ASPHD2	-1.66766	2.64558	7.18128	0.00736681	0.0191416	1.71802	4.21	2.93	Upregulated in 120
ENSBTAG00000004632	ASPSCR1	-2.74718	4.50826	20.4118	6.24452e-06	4.81428e-05	4.31747	5.64	3.27	Upregulated in 120
ENSBTAG00000008545	ATF3	-2.30355	3.58708	11.1926	0.000821248	0.00298875	2.52451	4.71	3.1	Upregulated in 120
ENSBTAG00000000510	ATG101	-2.05965	6.5796	14.9873	0.000108235	0.0005424	3.26568	7.68	4.88	Upregulated in 120
ENSBTAG00000007058	ATG2A	-2.13611	4.32043	15.9252	6.5894e-05	0.000353592	3.4515	5.46	3.6	Upregulated in 120
ENSBTAG00000015401	ATG4B	-1.91177	4.52236	14.094	0.000173899	0.000803949	3.09477	5.43	4.14	Upregulated in 120
ENSBTAG00000010727	ATG4D	-1.76032	4.32685	9.27793	0.00231932	0.00725332	2.13946	5.34	3.73	Upregulated in 120
ENSBTAG00000016841	ATP10B	-1.68412	3.34621	12.6745	0.000370683	0.00151847	2.81859	4.72	3.45	Upregulated in 120
ENSBTAG00000000446	ATP11A	-1.61355	4.92566	11.4972	0.000697005	0.00261043	2.58329	5.88	4.36	Upregulated in 120
ENSBTAG00000017543	ATP23	-1.7659	4.66148	7.68467	0.0055692	0.0151501	1.81958	5.74	3.53	Upregulated in 120
ENSBTAG00000000945	ATP2C2	-1.56292	3.92973	10.3005	0.00132993	0.00452496	2.34439	5.06	3.87	Upregulated in 120
ENSBTAG00000013315	ATP5F1B	-2.01045	7.41236	37.9816	7.1416e-10	1.98972e-08	7.70121	8.51	6.37	Upregulated in 120
ENSBTAG00000000550	ATP5F1D	-1.6997	5.33005	14.8814	0.000114489	0.000568563	3.24522	6.35	4.6	Upregulated in 120
ENSBTAG00000008801	ATPAF2	-2.25628	4.98893	20.1962	6.98917e-06	5.27416e-05	4.27785	6	4.08	Upregulated in 120
ENSBTAG00000017885	ATPSCKMT	-1.54071	3.85133	10.4581	0.00122111	0.00419534	2.37723	5.07	3.75	Upregulated in 120
ENSBTAG00000020548	AZIN2	-1.86934	3.89659	9.49362	0.00206188	0.00657145	2.18234	4.96	3.48	Upregulated in 120
ENSBTAG00000025669	B3GALT4	-3.40372	4.5117	32.6853	1.08353e-08	2.07673e-07	6.68262	5.57	3.23	Upregulated in 120
ENSBTAG00000018046	B3GNT2	-1.94078	4.3233	9.05354	0.00262187	0.00797725	2.09815	5.38	3.38	Upregulated in 120
ENSBTAG00000046750	B3GNT3	-1.85233	6.08734	22.4314	2.17782e-06	1.94524e-05	4.71103	6.97	5.29	Upregulated in 120
ENSBTAG00000001767	B4GALT7	-2.09034	2.6547	8.46263	0.00362517	0.0105144	1.97822	4.22	2.6	Upregulated in 120
ENSBTAG00000012587	BABAM1	-2.43718	6.58477	43.6944	3.83865e-11	1.6775e-09	8.77534	7.67	5.25	Upregulated in 120
ENSBTAG00000023745	BANP	-2.24022	7.44026	37.7701	7.95943e-10	2.16733e-08	7.66407	8.58	6.08	Upregulated in 120
ENSBTAG00000012096	BCKDHB	-1.61182	5.1727	11.8417	0.000579184	0.00222726	2.65223	6.21	4.37	Upregulated in 120
ENSBTAG00000020854	BCL6B	-2.06276	3.99167	7.09539	0.00772824	0.0199037	1.70107	4.76	3.27	Upregulated in 120
ENSBTAG00000003813	BCS1L	-3.1182	6.58324	27.7821	1.35774e-07	1.82723e-06	5.73821	7.75	4.18	Upregulated in 120
ENSBTAG00000000448	BDH1	-1.8866	3.15349	8.03385	0.00459112	0.0128808	1.89006	4.48	3.02	Upregulated in 120
ENSBTAG00000019920	BICDL2	-5.05935	4.18954	56.4476	5.77152e-14	6.56238e-12	11.1829	5.38	2.48	Upregulated in 120
ENSBTAG00000013988	BID	-1.68522	4.61659	13.1523	0.000287169	0.00122777	2.91088	5.68	4.13	Upregulated in 120
ENSBTAG00000008897	BIN2	-1.6628	4.89199	18.2199	1.96809e-05	0.000126602	3.89756	5.94	4.47	Upregulated in 120
ENSBTAG00000005470	BIN3	-2.00961	7.18969	34.5978	4.0536e-09	8.90522e-08	7.05036	8.28	6.1	Upregulated in 120
ENSBTAG00000003835	BMP4	-2.64682	4.4748	17.0264	3.68641e-05	0.000215849	3.66585	5.61	3.15	Upregulated in 120
ENSBTAG00000008989	BORCS5	-1.70027	6.28687	22.7411	1.85364e-06	1.69343e-05	4.77123	7.32	5.46	Upregulated in 120
ENSBTAG00000006379	BPHL	-1.58648	4.82129	11.2715	0.000787064	0.00288556	2.53977	5.89	4.2	Upregulated in 120
ENSBTAG00000027665	BRF2	-2.51273	2.87852	10.6701	0.00108882	0.00381247	2.41879	4.16	2.71	Upregulated in 120
ENSBTAG00000013715	BRINP2	-1.7306	3.51458	9.86868	0.00168116	0.00551903	2.25814	4.77	3.44	Upregulated in 120
ENSBTAG00000017689	BRMS1	-2.22068	4.74179	24.8987	6.0424e-07	6.51288e-06	5.18623	5.75	4.18	Upregulated in 120
ENSBTAG00000044155	BSPRY	-2.31235	4.35834	9.78333	0.00176101	0.00574754	2.24052	4.96	3.55	Upregulated in 120
ENSBTAG00000018704	BTG3	-2.2433	3.3469	6.94847	0.00838911	0.0213444	1.67072	4.49	2.7	Upregulated in 120
ENSBTAG00000010101	BYSL	-1.79532	4.79808	18.8236	1.43385e-05	9.67475e-05	4.01436	5.87	4.26	Upregulated in 120
ENSBTAG00000001917	C15H11orf16	-1.56457	8.12544	26.0216	3.37624e-07	3.98424e-06	5.39965	9.18	7.54	Upregulated in 120
ENSBTAG00000023765	C18H16orf46	-1.56152	3.01501	7.0672	0.0078508	0.0201761	1.69516	4.43	3.18	Upregulated in 120
ENSBTAG00000004392	C29H11orf24	-2.49814	4.15115	20.2668	6.73599e-06	5.11984e-05	4.29074	5.15	3.69	Upregulated in 120
ENSBTAG00000016937	C7H19orf67	-2.21826	5.55506	25.5932	4.21522e-07	4.87201e-06	5.31229	6.61	4.49	Upregulated in 120
ENSBTAG00000017733	CA2	-2.30664	6.62989	37.6154	8.61615e-10	2.28695e-08	7.64074	7.74	5.32	Upregulated in 120
ENSBTAG00000007780	CAMK1	-1.94267	4.56458	15.3777	8.8019e-05	0.00045463	3.34234	5.48	4.17	Upregulated in 120
ENSBTAG00000011356	CAMSAP3	-2.20942	7.71223	48.5148	3.2781e-12	2.01328e-10	9.6961	8.89	6.5	Upregulated in 120
ENSBTAG00000015273	CAND2	-1.64512	3.40585	6.65256	0.00990135	0.0245101	1.61065	4.6	3.24	Upregulated in 120
ENSBTAG00000005432	CAPG	-1.95462	4.90629	13.0971	0.000295755	0.00125872	2.90007	5.98	3.9	Upregulated in 120
ENSBTAG00000015865	CAPN14	-1.52071	3.85573	6.60194	0.0101868	0.0250692	1.60086	4.96	3.52	Upregulated in 120
ENSBTAG00000015044	CARD10	-2.7261	4.26322	11.3434	0.000757152	0.00280276	2.55241	4.77	3.28	Upregulated in 120
ENSBTAG00000023384	CBR1	-2.19971	3.59988	12.9522	0.000319552	0.00134368	2.8717	4.97	2.99	Upregulated in 120
ENSBTAG00000000160	CBS	-2.0218	4.46234	12.1061	0.000502583	0.00197512	2.70441	5.56	3.57	Upregulated in 120
ENSBTAG00000006068	CC2D1A	-2.28923	4.41032	18.0235	2.18192e-05	0.000137724	3.86099	5.46	3.72	Upregulated in 120
ENSBTAG00000011413	CCDC107	-1.50163	6.13415	10.0304	0.00153978	0.00511882	2.29083	7.08	5.09	Upregulated in 120
ENSBTAG00000015841	CCDC115	-2.03987	4.81208	11.805	0.000590709	0.00226125	2.64565	5.85	3.68	Upregulated in 120
ENSBTAG00000000356	CCDC137	-1.75779	4.45293	14.7978	0.000119674	0.000590232	3.22898	5.43	4.22	Upregulated in 120
ENSBTAG00000013277	CCDC22	-2.64339	4.684	16.5621	4.70834e-05	0.000265879	3.57532	5.53	3.54	Upregulated in 120
ENSBTAG00000016017	CCDC40	-2.10441	4.34295	15.2248	9.54403e-05	0.000486983	3.31249	5.41	3.67	Upregulated in 120
ENSBTAG00000014215	CCDC86	-1.97265	4.42133	18.7838	1.46404e-05	9.83901e-05	4.00705	5.55	3.92	Upregulated in 120
ENSBTAG00000004342	CCDC87	-1.63194	4.02591	6.50008	0.010787	0.0262634	1.58065	4.85	3.78	Upregulated in 120
ENSBTAG00000005581	CCL25	-2.56914	7.56161	41.3426	1.27754e-10	4.59368e-09	8.33784	8.71	5.86	Upregulated in 120
ENSBTAG00000004906	CCNE2	-1.59036	4.57197	7.99872	0.00468104	0.0130851	1.88322	5.56	3.97	Upregulated in 120
ENSBTAG00000004873	CCNL2	-2.2495	4.21473	15.4852	8.31553e-05	0.000432354	3.36416	5.26	3.64	Upregulated in 120
ENSBTAG00000047594	CCNO	-2.28901	5.44125	18.3608	1.82784e-05	0.000118304	3.927	6.39	4.25	Upregulated in 120
ENSBTAG00000046626	CCNP	-2.01149	7.95343	31.397	2.10302e-08	3.67113e-07	6.4352	9.16	6.71	Upregulated in 120
ENSBTAG00000011350	CCNQ	-2.11015	9.08283	40.9532	1.55918e-10	5.46622e-09	8.26231	10.31	8.02	Upregulated in 120
ENSBTAG00000004343	CCS	-2.79688	3.01615	18.7273	1.5081e-05	0.000101109	3.99521	4.56	2.65	Upregulated in 120
ENSBTAG00000006370	CCT3	-1.78424	8.73497	43.9397	3.38649e-11	1.51462e-09	8.8197	10.02	7.98	Upregulated in 120
ENSBTAG00000012756	CCT7	-1.58528	7.40865	24.2296	8.55073e-07	8.63695e-06	5.06364	8.53	6.6	Upregulated in 120
ENSBTAG00000019569	CD151	-1.58058	3.52141	5.24427	0.0220192	0.0477991	1.32058	4.46	3.44	Upregulated in 120
ENSBTAG00000011578	CD44	-3.38234	3.12127	22.4808	2.12252e-06	1.90617e-05	4.71984	4.68	2.33	Upregulated in 120
ENSBTAG00000009819	CDC20	-2.42507	7.67547	35.8933	2.08425e-09	4.98019e-08	7.30275	8.79	6.07	Upregulated in 120
ENSBTAG00000004286	CDC45	-2.25938	4.29687	12.6184	0.000381966	0.00155937	2.80705	5.19	3.57	Upregulated in 120
ENSBTAG00000018938	CDIP1	-1.80028	4.64379	7.92116	0.004886	0.0135873	1.86687	5.56	3.69	Upregulated in 120
ENSBTAG00000015171	CDK20	-2.63023	3.88197	15.6648	7.56197e-05	0.000398912	3.39912	5.06	3.03	Upregulated in 120
ENSBTAG00000002121	CDK2AP2	-1.74425	6.95475	18.1924	1.99669e-05	0.00012805	3.89262	7.85	5.97	Upregulated in 120
ENSBTAG00000018535	CDK5RAP1	-1.54071	6.72105	18.1856	2.00393e-05	0.000128416	3.89138	7.66	5.98	Upregulated in 120
ENSBTAG00000006532	CDK5RAP2	-1.56945	4.30872	13.4382	0.000246553	0.00107599	2.96819	5.37	4.22	Upregulated in 120
ENSBTAG00000014202	CDK5RAP3	-3.00186	5.63826	38.5926	5.22166e-10	1.52858e-08	7.81571	6.66	4.09	Upregulated in 120
ENSBTAG00000004695	CDK9	-1.86631	5.1339	22.3919	2.22314e-06	1.97523e-05	4.70438	6.17	4.53	Upregulated in 120
ENSBTAG00000000638	CDT1	-3.51738	4.0906	22.0301	2.68404e-06	2.3258e-05	4.63343	4.95	3.01	Upregulated in 120
ENSBTAG00000012014	CDX1	-2.64248	8.30042	91.7754	9.70938e-22	1.16707e-18	17.9329	9.67	6.74	Upregulated in 120
ENSBTAG00000015313	CEACAM19	-2.46054	2.85439	16.5323	4.78284e-05	0.000269543	3.56937	4.38	2.85	Upregulated in 120
ENSBTAG00000006404	CENPT	-2.18161	6.53897	19.0543	1.27052e-05	8.72666e-05	4.05915	7.43	5.06	Upregulated in 120
ENSBTAG00000000875	CEP131	-3.60251	3.53743	21.7032	3.18252e-06	2.69665e-05	4.56918	4.59	2.75	Upregulated in 120
ENSBTAG00000011405	CEP72	-1.93325	5.49859	19.2651	1.13768e-05	7.91764e-05	4.1014	6.36	4.78	Upregulated in 120
ENSBTAG00000038139	CERCAM	-2.24478	3.80765	14.8239	0.000118031	0.000582814	3.23447	5.03	3.29	Upregulated in 120
ENSBTAG00000003434	CERS4	-3.12858	5.46531	45.2315	1.75065e-11	8.614e-10	9.0648	6.62	3.87	Upregulated in 120
ENSBTAG00000046158	CFB	-1.99004	2.97201	13.6784	0.000216934	0.000966268	3.0149	4.44	3.17	Upregulated in 120
ENSBTAG00000010371	CHAC1	-2.3629	6.28352	26.3237	2.88719e-07	3.48035e-06	5.45838	7.21	4.91	Upregulated in 120
ENSBTAG00000011880	CHAF1B	-1.6156	3.81276	9.0769	0.00258858	0.00789715	2.10253	5.03	3.54	Upregulated in 120
ENSBTAG00000033331	CHMP1A	-1.62886	6.12409	18.1189	2.0753e-05	0.000131785	3.88013	6.95	5.51	Upregulated in 120
ENSBTAG00000039415	CHMP4A	-2.57311	3.52217	16.9895	3.7588e-05	0.000219781	3.65801	4.86	2.95	Upregulated in 120
ENSBTAG00000020898	CHST12	-1.55422	5.2252	9.3895	0.00218231	0.0068852	2.16208	6.2	4.32	Upregulated in 120
ENSBTAG00000019743	CHTF18	-2.12174	2.49952	6.52558	0.0106334	0.0260009	1.58501	3.95	2.57	Upregulated in 120
ENSBTAG00000001854	CIAPIN1	-1.86916	7.11203	28.2936	1.0424e-07	1.45071e-06	5.83842	8.25	6	Upregulated in 120
ENSBTAG00000010236	CIDEB	-2.53736	3.93194	24.8824	6.09376e-07	6.53991e-06	5.18443	5.13	3.49	Upregulated in 120
ENSBTAG00000012274	CIZ1	-2.82998	4.54714	21.4829	3.57007e-06	2.99189e-05	4.52405	5.59	3.4	Upregulated in 120
ENSBTAG00000035998	CKB	-2.22427	6.69394	22.9786	1.63812e-06	1.5306e-05	4.81514	7.7	5.21	Upregulated in 120
ENSBTAG00000007502	CKMT1A	-1.79967	7.67524	18.6382	1.58026e-05	0.000104728	3.97994	8.83	6.36	Upregulated in 120
ENSBTAG00000007304	CLK3	-3.0301	5.89489	48.3605	3.54649e-12	2.14677e-10	9.66821	7	4.23	Upregulated in 120
ENSBTAG00000008584	CLN8	-2.44791	4.05644	14.7236	0.00012448	0.000608937	3.21543	5.05	3.36	Upregulated in 120
ENSBTAG00000006493	CLP 1	-1.71748	7.51451	32.5695	1.15004e-08	2.18924e-07	6.65971	8.58	6.76	Upregulated in 120
ENSBTAG00000014712	CLPP	-2.27707	6.11877	35.5373	2.50216e-09	5.8319e-08	7.23419	7.22	4.92	Upregulated in 120
ENSBTAG00000025762	CNP	-1.74239	6.59557	14.4207	0.000146185	0.000690238	3.161	7.37	5.64	Upregulated in 120
ENSBTAG00000047756	CNTROB	-1.69203	3.36002	9.20686	0.0024111	0.00749155	2.12543	4.62	3.49	Upregulated in 120
ENSBTAG00000046746	COASY	-2.32584	6.13203	31.0231	2.54972e-08	4.36931e-07	6.35959	7.17	4.88	Upregulated in 120
ENSBTAG00000006087	COG1	-1.93566	3.17646	6.87778	0.0087274	0.022065	1.6563	4.13	3.31	Upregulated in 120
ENSBTAG00000032223	COG7	-1.82215	4.48494	18.4415	1.75203e-05	0.000114453	3.94137	5.51	4.25	Upregulated in 120
ENSBTAG00000019045	COMMD9	-2.75774	4.06089	24.6447	6.89345e-07	7.15184e-06	5.14558	5.3	3.19	Upregulated in 120
ENSBTAG00000004630	COMP	-1.89036	3.63502	12.0129	0.000528338	0.00205617	2.68694	4.95	3.33	Upregulated in 120
ENSBTAG00000019516	COMT	-2.73083	4.03988	18.3226	1.8648e-05	0.000120418	3.91931	5.14	3.2	Upregulated in 120
ENSBTAG00000013212	COPG1	-1.82355	4.7922	9.68899	0.00185375	0.00600597	2.22142	5.53	4.19	Upregulated in 120
ENSBTAG00000018973	COPS3	-1.52182	7.24939	31.9696	1.56607e-08	2.85215e-07	6.54483	8.35	6.63	Upregulated in 120
ENSBTAG00000004664	COQ4	-2.07435	4.71642	20.1978	6.98342e-06	5.27416e-05	4.27785	5.82	4.06	Upregulated in 120
ENSBTAG00000020331	COQ6	-2.43199	5.79972	41.4413	1.21466e-10	4.4243e-09	8.35416	6.87	4.69	Upregulated in 120
ENSBTAG00000015253	COX19	-1.76369	4.68705	18.6157	1.59899e-05	0.00010577	3.97564	5.76	4.29	Upregulated in 120
ENSBTAG00000011551	CPNE9	-4.89769	3.02216	42.7173	6.32507e-11	2.55861e-09	8.592	4.56	2.12	Upregulated in 120
ENSBTAG00000011429	CREB3	-1.64099	3.50042	6.74316	0.00941075	0.0234964	1.629	4.64	3.4	Upregulated in 120
ENSBTAG00000021223	CRY2	-2.095	2.91169	9.73577	0.00180716	0.00588032	2.2306	4.4	2.76	Upregulated in 120
ENSBTAG00000012771	CSF1R	-1.75032	5.24272	13.4441	0.000245783	0.00107374	2.9691	6.18	4.49	Upregulated in 120
ENSBTAG00000021424	CSK	-1.53043	3.36847	5.78392	0.0161734	0.0370132	1.43164	4.35	3.58	Upregulated in 120
ENSBTAG00000010928	CSRNP2	-1.66802	4.89451	10.8873	0.000968246	0.00343168	2.46449	5.73	4.38	Upregulated in 120
ENSBTAG00000003547	CSTF2	-1.67254	6.49075	19.8603	8.33106e-06	6.10748e-05	4.21414	7.44	5.68	Upregulated in 120
ENSBTAG00000019443	CTDNEP1	-1.61639	6.48685	28.7023	8.44034e-08	1.20164e-06	5.92022	7.5	5.84	Upregulated in 120
ENSBTAG00000007658	CTNNBL1	-1.94029	5.78061	16.1629	5.81225e-05	0.000317354	3.49846	6.62	4.74	Upregulated in 120
ENSBTAG00000020943	CTU2	-1.60302	6.70815	20.2973	6.62936e-06	5.05707e-05	4.2961	7.69	5.92	Upregulated in 120
ENSBTAG00000002501	CUEDC2	-2.75097	5.49563	31.3006	2.21016e-08	3.83428e-07	6.41632	6.61	3.97	Upregulated in 120
ENSBTAG00000012749	CUL7	-1.79395	7.06937	20.3282	6.52314e-06	4.9987e-05	4.30114	8.14	5.94	Upregulated in 120
ENSBTAG00000021884	CXXC1	-2.01655	4.02253	10.1584	0.00143649	0.00483464	2.31564	5.11	3.35	Upregulated in 120
ENSBTAG00000016643	CYB561D1	-1.78927	3.2305	8.25545	0.00406298	0.0116003	1.93553	4.61	3.07	Upregulated in 120
ENSBTAG00000018176	CYBC1	-2.2387	3.60556	6.24618	0.0124461	0.0295886	1.52888	4.52	2.66	Upregulated in 120
ENSBTAG00000035254	CYHR1	-1.89786	5.64423	13.3787	0.000254494	0.00110662	2.956	6.68	4.4	Upregulated in 120
ENSBTAG00000006291	CYLD	-1.94517	5.02303	8.48697	0.00357699	0.0103961	1.98313	5.96	3.68	Upregulated in 120
ENSBTAG00000021118	CYP26A1	-4.20661	6.16639	33.1889	8.36261e-09	1.68333e-07	6.77383	7.24	3.16	Upregulated in 120
ENSBTAG00000051030	CYP2J30	-1.75222	4.36924	8.50673	0.00353835	0.0102909	1.98755	5.47	3.57	Upregulated in 120
ENSBTAG00000001498	CYTH2	-2.45065	6.46156	18.8306	1.42855e-05	9.64674e-05	4.01562	7.55	4.46	Upregulated in 120
ENSBTAG00000017547	DBNL	-1.94737	4.69156	12.4135	0.00042624	0.00171025	2.76694	5.66	3.87	Upregulated in 120
ENSBTAG00000006048	DCAKD	-1.95765	4.26597	12.5469	0.000396854	0.00161233	2.79255	5.28	3.77	Upregulated in 120
ENSBTAG00000002879	DCPS	-1.86466	4.03661	10.1632	0.00143272	0.00482391	2.3166	5.23	3.43	Upregulated in 120
ENSBTAG00000004887	DCTN1	-1.53434	3.32577	5.60508	0.0179084	0.0402032	1.39574	4.36	3.48	Upregulated in 120
ENSBTAG00000010624	DCTN2	-2.01675	4.30496	13.9353	0.000189213	0.000865239	3.06286	5.35	3.77	Upregulated in 120
ENSBTAG00000020999	DDB2	-1.80195	5.74745	19.7291	8.92345e-06	6.45588e-05	4.19004	6.75	4.9	Upregulated in 120
ENSBTAG00000013753	DDRGK1	-2.16991	6.31303	41.7655	1.02902e-10	3.81418e-09	8.4186	7.38	5.28	Upregulated in 120
ENSBTAG00000004290	DDX28	-3.03674	6.41056	56.9079	4.56705e-14	5.48959e-12	11.2605	7.51	4.73	Upregulated in 120
ENSBTAG00000021820	DDX39A	-1.59432	7.09031	25.2529	5.02831e-07	5.61116e-06	5.25095	8.15	6.34	Upregulated in 120
ENSBTAG00000014490	DDX39B	-1.96255	5.68906	19.039	1.28074e-05	8.77539e-05	4.05673	6.6	4.73	Upregulated in 120
ENSBTAG00000015187	DDX41	-3.01339	4.34207	26.7609	2.30247e-07	2.87433e-06	5.54146	5.44	3.3	Upregulated in 120
ENSBTAG00000010602	DDX56	-1.86208	5.35656	16.3242	5.33767e-05	0.000295857	3.52892	6.35	4.46	Upregulated in 120
ENSBTAG00000005761	DEDD2	-2.9789	5.39152	29.5272	5.51361e-08	8.5122e-07	6.06996	6.35	3.84	Upregulated in 120
ENSBTAG00000008435	DELE1	-5.2711	3.03906	36.3609	1.63957e-09	4.01027e-08	7.39683	4.3	2.23	Upregulated in 120
ENSBTAG00000005356	DENND2B	-1.78036	2.80879	11.5341	0.000683308	0.00256782	2.59044	4.35	3.15	Upregulated in 120
ENSBTAG00000001698	DERPC	-1.58283	6.33299	17.7149	2.56611e-05	0.000158759	3.79926	7.36	5.5	Upregulated in 120
ENSBTAG00000000429	DGCR2	-1.91514	2.74988	6.34043	0.0118016	0.0282883	1.54839	4	2.83	Upregulated in 120
ENSBTAG00000004688	DHCR24	-1.79616	3.19282	11.2395	0.000800761	0.00292304	2.53417	4.55	3.38	Upregulated in 120
ENSBTAG00000016465	DHCR7	-2.05929	3.38381	7.74503	0.00538606	0.0147137	1.83228	4.48	3.02	Upregulated in 120
ENSBTAG00000010234	DHRS1	-1.70089	4.4489	12.8817	0.000331819	0.00138764	2.85772	5.56	3.97	Upregulated in 120
ENSBTAG00000010297	DHRS11	-2.66011	3.08231	14.5591	0.000135833	0.000651594	3.18602	4.38	2.85	Upregulated in 120
ENSBTAG00000017665	DHRS4	-1.52164	3.82014	8.51903	0.00351453	0.0102358	1.98988	5.01	3.67	Upregulated in 120
ENSBTAG00000046580	DHX58	-3.05898	7.94903	42.8055	6.04607e-11	2.4695e-09	8.60739	9.1	5.73	Upregulated in 120
ENSBTAG00000015533	DISP3	-1.69875	4.19539	8.65091	0.00326897	0.00961719	2.01695	5.23	3.74	Upregulated in 120
ENSBTAG00000008567	DLEC1	-1.8005	7.3343	9.30004	0.00229149	0.00718352	2.14366	8.41	5.38	Upregulated in 120
ENSBTAG00000005912	DMAP1	-1.85615	5.59181	12.475	0.000412426	0.00166594	2.77834	6.5	4.46	Upregulated in 120
ENSBTAG00000000920	DNAH17	-2.36409	7.10921	36.2059	1.77535e-09	4.28772e-08	7.36777	8.19	5.67	Upregulated in 120
ENSBTAG00000013651	DNAJB12	-1.58108	4.80948	9.86538	0.00168418	0.00552678	2.25753	5.85	4.13	Upregulated in 120
ENSBTAG00000046588	DNAJB9	-2.54283	4.18435	7.84575	0.00509403	0.0140621	1.85195	4.95	2.83	Upregulated in 120
ENSBTAG00000011217	DNAJC11	-2.46665	5.3896	35.2564	2.89027e-09	6.62635e-08	7.17873	6.5	4.25	Upregulated in 120
ENSBTAG00000013480	DNAJC17	-1.52677	6.1127	12.3318	0.000445316	0.00177746	2.7502	7.15	5.12	Upregulated in 120
ENSBTAG00000020107	DNASE1	-2.59086	6.52007	33.2194	8.23237e-09	1.66909e-07	6.77752	7.47	5.02	Upregulated in 120
ENSBTAG00000018845	DND1	-2.64465	6.19847	25.3874	4.68971e-07	5.31795e-06	5.27426	7.23	4.39	Upregulated in 120
ENSBTAG00000021514	DNPEP	-2.22198	7.17841	32.7302	1.05879e-08	2.03395e-07	6.69166	8.32	5.79	Upregulated in 120
ENSBTAG00000005272	DOHH	-2.72723	2.6288	15.9417	6.53245e-05	0.00035076	3.45499	4.26	2.5	Upregulated in 120
ENSBTAG00000021134	DPP9	-2.46859	3.21876	20.311	6.58198e-06	5.03005e-05	4.29843	4.6	3.2	Upregulated in 120
ENSBTAG00000010661	DPYSL3	-2.81552	2.61901	11.2991	0.000775447	0.00285791	2.54395	4	2.51	Upregulated in 120
ENSBTAG00000009649	DRC1	-2.0547	5.93817	34.3364	4.63635e-09	1.00283e-07	6.99877	7.01	5	Upregulated in 120
ENSBTAG00000006517	DRG2	-2.32629	5.10932	19.2926	1.12138e-05	7.81068e-05	4.10731	6.17	3.88	Upregulated in 120
ENSBTAG00000016738	DTX1	-2.20366	3.10515	8.3857	0.00378185	0.0109086	1.96223	4.36	2.76	Upregulated in 120
ENSBTAG00000001470	DTX2	-1.97271	6.49034	16.9681	3.80123e-05	0.000221493	3.65464	7.24	5.39	Upregulated in 120
ENSBTAG00000047760	DUS1L	-1.67718	5.75865	9.47196	0.00208636	0.00664195	2.1777	6.35	4.9	Upregulated in 120
ENSBTAG00000011842	DUS3L	-3.36434	5.38143	22.3151	2.31375e-06	2.0428e-05	4.68977	6.39	3.2	Upregulated in 120
ENSBTAG00000010279	DUSP14	-1.9014	4.02033	10.6674	0.0010904	0.00381641	2.41834	5.24	3.37	Upregulated in 120
ENSBTAG00000020283	DUSP5	-1.78384	4.17979	7.03369	0.00799906	0.0204758	1.68876	5.11	3.48	Upregulated in 120
ENSBTAG00000005588	DXO	-2.50493	4.10829	17.5819	2.75195e-05	0.000168131	3.77435	5.24	3.28	Upregulated in 120
ENSBTAG00000015343	DYNC2I2	-1.93532	5.04668	18.5926	1.61844e-05	0.000106804	3.97141	6.08	4.33	Upregulated in 120
ENSBTAG00000004622	DZANK1	-2.10123	3.52617	14.7956	0.000119815	0.000590581	3.22872	4.87	3.23	Upregulated in 120
ENSBTAG00000015178	ECI2	-2.18324	5.83301	26.6716	2.41141e-07	2.97066e-06	5.52715	6.96	4.62	Upregulated in 120
ENSBTAG00000044197	EDARADD	-1.90416	3.96093	14.5455	0.000136815	0.000654439	3.18413	5.17	3.65	Upregulated in 120
ENSBTAG00000007847	EED	-1.83745	6.45836	16.7216	4.32845e-05	0.000247584	3.60628	7.49	5.2	Upregulated in 120
ENSBTAG00000008296	EEF1AKMT1	-1.60199	5.45039	13.1829	0.000282512	0.00121155	2.91666	6.49	4.61	Upregulated in 120
ENSBTAG00000019065	EEPD1	-2.17106	5.52616	27.6109	1.48338e-07	1.97175e-06	5.70515	6.61	4.54	Upregulated in 120
ENSBTAG00000014596	EFHD1	-1.6664	3.2839	7.61821	0.00577819	0.0156377	1.80583	4.53	3.34	Upregulated in 120
ENSBTAG00000007888	EFR3B	-1.59855	3.44136	9.12643	0.00251943	0.00774516	2.11097	4.57	3.78	Upregulated in 120
ENSBTAG00000009554	EHBP1L1	-2.24438	3.21269	14.8667	0.000115382	0.000571071	3.24331	4.59	3.09	Upregulated in 120
ENSBTAG00000050712	EHD1	-2.02154	5.10275	24.1963	8.70004e-07	8.77323e-06	5.05684	6.08	4.49	Upregulated in 120
ENSBTAG00000007269	EIF2B1	-1.8993	5.76233	20.4188	6.22161e-06	4.80263e-05	4.31852	6.81	4.73	Upregulated in 120
ENSBTAG00000008664	EIF2B2	-2.82062	4.30628	27.8405	1.3174e-07	1.78792e-06	5.74765	5.6	3.18	Upregulated in 120
ENSBTAG00000004861	EIF3F	-2.12284	5.80454	28.0259	1.19701e-07	1.64839e-06	5.78294	6.78	4.87	Upregulated in 120
ENSBTAG00000010790	EIF3L	-1.51004	8.38286	20.6246	5.58743e-06	4.39371e-05	4.35717	9.55	7.63	Upregulated in 120
ENSBTAG00000003103	EIF4E1B	-2.07906	8.2248	23.6977	1.12716e-06	1.09767e-05	4.95953	9.25	6.85	Upregulated in 120
ENSBTAG00000011263	EIF6	-2.64731	6.64958	42.9341	5.6615e-11	2.3237e-09	8.63382	7.81	4.96	Upregulated in 120
ENSBTAG00000018387	EIPR1	-1.54996	5.51774	18.7183	1.51518e-05	0.000101503	3.99352	6.53	4.99	Upregulated in 120
ENSBTAG00000008756	ELF3	-2.61398	5.02953	12.5652	0.000393	0.00159821	2.79637	5.63	3.68	Upregulated in 120
ENSBTAG00000003587	ELL	-1.62923	4.43001	11.5874	0.000663987	0.00250641	2.60095	5.29	4.34	Upregulated in 120
ENSBTAG00000002730	ELP3	-1.53844	4.14867	11.4074	0.000731503	0.0027246	2.5647	5.32	3.86	Upregulated in 120
ENSBTAG00000022314	EMD	-1.93731	6.02919	16.3209	5.34723e-05	0.000295998	3.52871	6.91	4.96	Upregulated in 120
ENSBTAG00000013126	EMG1	-1.74105	6.47546	14.642	0.000129985	0.000629647	3.2009	7.51	5.26	Upregulated in 120
ENSBTAG00000015764	EML2	-2.05998	2.86202	7.06179	0.00787453	0.0202124	1.69438	4.04	2.87	Upregulated in 120
ENSBTAG00000012484	ENDOG	-2.38154	6.50263	22.1391	2.53588e-06	2.20879e-05	4.65585	7.54	4.78	Upregulated in 120
ENSBTAG00000018904	ENKD1	-1.66808	5.05076	10.9859	0.0009181	0.00328021	2.4841	6.06	4.21	Upregulated in 120
ENSBTAG00000013411	ENO1	-2.96229	6.92343	40.1519	2.34968e-10	7.63329e-09	8.11729	7.79	5.16	Upregulated in 120
ENSBTAG00000005534	ENO3	-2.17785	7.08943	27.565	1.51899e-07	2.01272e-06	5.69622	8.07	5.75	Upregulated in 120
ENSBTAG00000000857	ENSBTAG00000000857	-1.74688	4.95032	10.4829	0.00120483	0.00414957	2.382	5.87	4.12	Upregulated in 120
ENSBTAG00000001553	ENSBTAG00000001553	-1.63314	7.71997	43.4744	4.2954e-11	1.84395e-09	8.73425	8.92	7.04	Upregulated in 120
ENSBTAG00000001608	ENSBTAG00000001608	-2.14199	3.1045	13.1227	0.000291745	0.0012448	2.9049	4.5	3.09	Upregulated in 120
ENSBTAG00000003328	ENSBTAG00000003328	-1.53207	4.85911	10.7597	0.00103736	0.0036551	2.4371	5.87	4.28	Upregulated in 120
ENSBTAG00000004620	ENSBTAG00000004620	-2.9357	2.97571	12.6473	0.000376108	0.00153769	2.81313	4.29	2.52	Upregulated in 120
ENSBTAG00000005429	ENSBTAG00000005429	-1.86153	8.48992	45.0673	1.90378e-11	9.31302e-10	9.03091	9.81	7.56	Upregulated in 120
ENSBTAG00000005448	ENSBTAG00000005448	-2.82226	3.54373	15.0937	0.000102306	0.000517621	3.28599	4.75	2.78	Upregulated in 120
ENSBTAG00000005536	ENSBTAG00000005536	-2.94312	4.41003	31.4055	2.09387e-08	3.67039e-07	6.43529	5.52	3.52	Upregulated in 120
ENSBTAG00000007106	ENSBTAG00000007106	-1.75099	4.58139	10.91	0.000956443	0.00340131	2.46835	5.61	3.91	Upregulated in 120
ENSBTAG00000008851	ENSBTAG00000008851	-2.88626	3.88214	18.9274	1.35792e-05	9.22902e-05	4.03484	5.1	2.96	Upregulated in 120
ENSBTAG00000009359	ENSBTAG00000009359	-3.47064	4.26985	31.4746	2.02067e-08	3.57183e-07	6.44711	5.2	3.24	Upregulated in 120
ENSBTAG00000011549	ENSBTAG00000011549	-2.26125	3.73817	14.5275	0.00013813	0.000658485	3.18145	4.99	3.18	Upregulated in 120
ENSBTAG00000012289	ENSBTAG00000012289	-2.10756	5.50152	21.7042	3.18087e-06	2.69665e-05	4.56918	6.51	4.52	Upregulated in 120
ENSBTAG00000016997	ENSBTAG00000016997	-2.29527	2.45458	10.0662	0.00151014	0.0050442	2.29721	3.88	2.83	Upregulated in 120
ENSBTAG00000017945	ENSBTAG00000017945	-1.70901	3.80771	6.29268	0.0121237	0.0289224	1.53877	4.63	3.62	Upregulated in 120
ENSBTAG00000019276	ENSBTAG00000019276	-1.63714	3.34218	11.2339	0.000803149	0.00293048	2.53306	4.65	3.54	Upregulated in 120
ENSBTAG00000023007	ENSBTAG00000023007	-1.68415	3.25214	5.2075	0.0224897	0.0486197	1.31319	4.61	2.76	Upregulated in 120
ENSBTAG00000030915	ENSBTAG00000030915	-2.5878	3.38071	20.5753	5.73306e-06	4.48726e-05	4.34802	4.77	3.05	Upregulated in 120
ENSBTAG00000031866	ENSBTAG00000031866	-2.02481	3.26073	13.971	0.000185649	0.000850326	3.07041	4.7	3.15	Upregulated in 120
ENSBTAG00000032705	ENSBTAG00000032705	-2.02437	6.54372	30.1695	3.95888e-08	6.49318e-07	6.18754	7.58	5.47	Upregulated in 120
ENSBTAG00000036111	ENSBTAG00000036111	-1.68927	3.28015	8.52259	0.00350764	0.0102193	1.99058	4.51	3.39	Upregulated in 120
ENSBTAG00000038258	ENSBTAG00000038258	-3.1927	4.60841	42.2342	8.09732e-11	3.16888e-09	8.49909	5.76	3.54	Upregulated in 120
ENSBTAG00000047676	ENSBTAG00000047676	-3.49468	2.60911	17.1251	3.49969e-05	0.000206641	3.68478	4.08	2.32	Upregulated in 120
ENSBTAG00000048049	ENSBTAG00000048049	-3.26003	8.87705	46.0743	1.13854e-11	5.96744e-10	9.22421	10.24	6.21	Upregulated in 120
ENSBTAG00000049380	ENSBTAG00000049380	-3.14588	4.73541	21.548	3.45082e-06	2.90643e-05	4.53664	5.65	3.22	Upregulated in 120
ENSBTAG00000051328	ENSBTAG00000051328	-2.32208	3.64886	12.3078	0.000451064	0.00179558	2.7458	4.69	3.25	Upregulated in 120
ENSBTAG00000053445	ENSBTAG00000053445	-3.53128	3.33032	35.8885	2.08938e-09	4.98019e-08	7.30275	4.7	2.86	Upregulated in 120
ENSBTAG00000053766	ENSBTAG00000053766	-3.30189	2.57331	17.0321	3.67541e-05	0.000215354	3.66685	4.12	2.32	Upregulated in 120
ENSBTAG00000054383	ENSBTAG00000054383	-1.78876	4.00068	7.35672	0.00668125	0.0176669	1.75284	5.17	3.24	Upregulated in 120
ENSBTAG00000054580	ENSBTAG00000054580	-1.79234	4.97123	26.0688	3.29467e-07	3.92099e-06	5.4066	6.04	4.56	Upregulated in 120
ENSBTAG00000054813	ENSBTAG00000054813	-1.94316	6.39246	50.408	1.24883e-12	8.75637e-11	10.0577	7.54	5.52	Upregulated in 120
ENSBTAG00000055208	ENSBTAG00000055208	-1.56822	4.8515	17.5742	2.76318e-05	0.000168596	3.77315	5.89	4.56	Upregulated in 120
ENSBTAG00000055281	ENSBTAG00000055281	-1.90142	3.41994	15.0134	0.000106753	0.000536252	3.27063	4.8	3.38	Upregulated in 120
ENSBTAG00000001352	ENTR1	-2.11186	6.2802	30.8105	2.84494e-08	4.81636e-07	6.31728	7.21	5.3	Upregulated in 120
ENSBTAG00000000140	EPHX1	-2.6457	4.54169	15.2599	9.36855e-05	0.000479192	3.31949	5.44	3.39	Upregulated in 120
ENSBTAG00000020090	EPHX3	-2.19896	2.72684	13.3037	0.000264876	0.00114526	2.9411	4.29	2.86	Upregulated in 120
ENSBTAG00000015639	ERAL1	-1.67477	4.33438	10.718	0.00106101	0.00372905	2.4284	5.41	3.89	Upregulated in 120
ENSBTAG00000009543	ESYT1	-1.69737	6.72429	24.9612	5.84954e-07	6.35071e-06	5.19718	7.72	5.92	Upregulated in 120
ENSBTAG00000004294	EVI5L	-2.75994	3.15567	11.1382	0.00084566	0.00305775	2.5146	4.2	2.78	Upregulated in 120
ENSBTAG00000017755	EWSR1	-2.22652	3.32981	11.3137	0.000769384	0.00284054	2.5466	4.65	2.96	Upregulated in 120
ENSBTAG00000008606	EXOC3	-2.44769	5.20775	24.4639	7.57162e-07	7.75031e-06	5.11068	6.28	4.03	Upregulated in 120
ENSBTAG00000012035	EXOC3L1	-1.5686	4.47575	12.6159	0.000382489	0.00156075	2.80667	5.56	4.18	Upregulated in 120
ENSBTAG00000007910	EXOC7	-2.76215	3.30984	12.7027	0.000365127	0.00149862	2.82431	4.68	2.5	Upregulated in 120
ENSBTAG00000010403	FAAP24	-1.76619	7.08462	26.6862	2.39321e-07	2.95256e-06	5.5298	8.17	6.11	Upregulated in 120
ENSBTAG00000018274	FADD	-1.95312	5.08535	10.5327	0.00117283	0.00405097	2.39244	6.12	3.81	Upregulated in 120
ENSBTAG00000015511	FADS3	-2.78655	3.51428	20.9829	4.63407e-06	3.74462e-05	4.42659	4.88	2.9	Upregulated in 120
ENSBTAG00000011553	FAHD2A	-1.56896	4.8471	9.4551	0.00210563	0.00669062	2.17453	5.75	4.3	Upregulated in 120
ENSBTAG00000008638	FAM110A	-1.8706	5.64611	18.6801	1.54588e-05	0.000103064	3.98689	6.48	4.93	Upregulated in 120
ENSBTAG00000046408	FAM124A	-1.9796	3.66591	8.97973	0.00272991	0.00825944	2.08305	4.9	3.08	Upregulated in 120
ENSBTAG00000016527	FAM241B	-1.70168	3.72819	7.34176	0.0067371	0.017781	1.75004	4.95	3.23	Upregulated in 120
ENSBTAG00000039593	FAM98C	-1.67007	3.25774	6.41173	0.0113369	0.0274027	1.56221	4.53	3.15	Upregulated in 120
ENSBTAG00000007230	FANCF	-2.46953	4.55239	18.8589	1.40752e-05	9.53535e-05	4.02066	5.75	3.36	Upregulated in 120
ENSBTAG00000015005	FANCG	-1.75076	4.57538	11.1864	0.000823979	0.0029948	2.52363	5.6	3.92	Upregulated in 120
ENSBTAG00000021374	FARSA	-2.93633	4.06607	12.2297	0.000470357	0.00186327	2.72972	4.85	2.89	Upregulated in 120
ENSBTAG00000030175	FBF1	-1.82491	6.34083	20.3153	6.56749e-06	5.02353e-05	4.29899	7.19	5.49	Upregulated in 120
ENSBTAG00000002579	FBL	-2.01542	5.21119	25.7191	3.94906e-07	4.60852e-06	5.33644	6.21	4.58	Upregulated in 120
ENSBTAG00000002500	FBXL15	-2.02781	2.51267	6.77683	0.00923486	0.0231463	1.63552	4.09	2.51	Upregulated in 120
ENSBTAG00000000856	FBXL6	-1.85812	4.0719	7.61725	0.00578127	0.015641	1.80573	5.19	3.24	Upregulated in 120
ENSBTAG00000009686	FBXO15	-2.01937	8.0815	39.4065	3.44156e-10	1.05717e-08	7.97585	9.35	6.91	Upregulated in 120
ENSBTAG00000014777	FBXO6	-5.14056	3.04607	52.8747	3.55518e-13	3.08384e-11	10.5109	4.5	2.23	Upregulated in 120
ENSBTAG00000003579	FBXW4	-2.32731	2.91946	12.0493	0.000518129	0.00202205	2.69421	4.36	2.81	Upregulated in 120
ENSBTAG00000006525	FDXR	-1.87711	3.57279	8.80204	0.00300894	0.00895235	2.04806	4.87	3.1	Upregulated in 120
ENSBTAG00000000064	FEN1	-2.36202	4.51944	24.9658	5.83557e-07	6.34373e-06	5.19766	5.7	3.74	Upregulated in 120
ENSBTAG00000045862	FERMT3	-2.18672	6.40037	19.8983	8.16713e-06	6.0332e-05	4.21945	7.41	4.91	Upregulated in 120
ENSBTAG00000009124	FEZ1	-1.76161	6.23609	20.3416	6.47771e-06	4.97749e-05	4.30299	7.31	5.26	Upregulated in 120
ENSBTAG00000020775	FIBP	-1.91187	4.40531	8.7223	0.00314342	0.00929983	2.03153	5.41	3.51	Upregulated in 120
ENSBTAG00000007605	FKBP4	-1.89288	6.60097	29.3762	5.9605e-08	9.10193e-07	6.04087	7.59	5.7	Upregulated in 120
ENSBTAG00000050243	FKRP	-2.60172	2.46339	12.0614	0.00051476	0.00201357	2.69603	3.94	2.56	Upregulated in 120
ENSBTAG00000000186	FLAD1	-2.96619	7.15066	42.2875	7.87927e-11	3.10521e-09	8.50791	8.22	5.17	Upregulated in 120
ENSBTAG00000004196	FMNL1	-2.51411	2.72349	15.1713	9.81823e-05	0.000500064	3.30097	4.28	2.71	Upregulated in 120
ENSBTAG00000015390	FN3KRP	-1.85077	6.46205	33.1074	8.72076e-09	1.73467e-07	6.76078	7.51	5.61	Upregulated in 120
ENSBTAG00000005897	FNTB	-2.86199	3.8246	22.3752	2.24253e-06	1.98826e-05	4.70153	5.15	2.91	Upregulated in 120
ENSBTAG00000023929	FOSL2	-1.68136	4.81166	14.1315	0.000170464	0.000789369	3.10272	5.8	4.37	Upregulated in 120
ENSBTAG00000013095	FOXN1	-1.99068	3.81789	12.4169	0.000425457	0.00170792	2.76753	5.04	3.4	Upregulated in 120
ENSBTAG00000008994	FPGS	-1.90273	3.48331	8.90343	0.00284636	0.00856862	2.06709	4.62	3.24	Upregulated in 120
ENSBTAG00000009861	FRS3	-1.77835	2.72326	8.0861	0.00446062	0.012579	1.90035	4.24	2.96	Upregulated in 120
ENSBTAG00000011184	FTH1	-3.09815	8.60204	72.6752	1.52842e-17	5.84553e-15	14.2332	9.9	6.55	Upregulated in 120
ENSBTAG00000012501	FTO	-1.6699	3.95953	10.2989	0.00133109	0.00452698	2.34419	5.16	3.64	Upregulated in 120
ENSBTAG00000001637	FUNDC1	-2.74784	3.48889	14.9029	0.000113188	0.000563198	3.24934	4.82	2.76	Upregulated in 120
ENSBTAG00000016253	G6PC3	-3.74581	3.43798	20.3908	6.31332e-06	4.86004e-05	4.31336	4.72	2.29	Upregulated in 120
ENSBTAG00000005002	GALE	-3.60911	3.39099	20.1098	7.31218e-06	5.46407e-05	4.26248	4.53	2.58	Upregulated in 120
ENSBTAG00000015807	GALT	-2.95778	4.23367	17.2356	3.30196e-05	0.000196589	3.70644	5.28	3.02	Upregulated in 120
ENSBTAG00000004112	GAMT	-2.90736	2.64491	17.3586	3.09491e-05	0.000185606	3.73141	4.3	2.43	Upregulated in 120
ENSBTAG00000014731	GAPDH	-2.47748	8.72577	36.6557	1.40944e-09	3.49823e-08	7.45615	10.05	6.88	Upregulated in 120
ENSBTAG00000003102	GCC1	-2.21601	4.59294	21.3245	3.87752e-06	3.21433e-05	4.49291	5.7	3.91	Upregulated in 120
ENSBTAG00000017379	GCN1	-1.53984	3.77118	6.75119	0.00936849	0.0234254	1.63031	4.83	3.63	Upregulated in 120
ENSBTAG00000031777	GDPD5	-2.02374	4.0551	10.2556	0.00136267	0.00462207	2.33516	5.06	3.46	Upregulated in 120
ENSBTAG00000013393	GEMIN4	-2.74536	3.4899	12.5979	0.000386189	0.00157279	2.80333	4.55	2.86	Upregulated in 120
ENSBTAG00000020059	GEN1	-2.63588	2.79144	10.2649	0.00135583	0.00460369	2.33689	4.27	2.45	Upregulated in 120
ENSBTAG00000018908	GFOD2	-2.15394	4.34066	11.8123	0.000588415	0.00225561	2.64674	5.42	3.39	Upregulated in 120
ENSBTAG00000017133	GINS4	-1.55709	6.23133	15.9905	6.36626e-05	0.00034315	3.46452	7.08	5.57	Upregulated in 120
ENSBTAG00000013881	GJA4	-1.78271	7.78135	18.9459	1.34477e-05	9.15443e-05	4.03837	8.66	6.79	Upregulated in 120
ENSBTAG00000015743	GMPR	-1.94028	3.70653	17.4279	2.98415e-05	0.000179732	3.74537	4.97	3.64	Upregulated in 120
ENSBTAG00000021127	GNA14	-1.96363	4.15772	13.4392	0.000246415	0.00107594	2.96821	5.38	3.52	Upregulated in 120
ENSBTAG00000025516	GNL1	-1.81248	5.09913	10.6049	0.00112789	0.00392314	2.40637	5.86	4.3	Upregulated in 120
ENSBTAG00000011960	GOT1	-2.12126	5.56437	15.1556	9.90021e-05	0.000503934	3.29763	6.64	4.08	Upregulated in 120
ENSBTAG00000014849	GPATCH3	-1.84882	6.67453	24.756	6.50675e-07	6.86063e-06	5.16364	7.6	5.78	Upregulated in 120
ENSBTAG00000006396	GPI	-1.69951	6.70205	27.5796	1.50762e-07	2.00081e-06	5.69879	7.71	5.94	Upregulated in 120
ENSBTAG00000002568	GPKOW	-2.82674	5.20373	24.9684	5.82777e-07	6.34344e-06	5.19767	6.26	3.63	Upregulated in 120
ENSBTAG00000017291	GPR108	-2.76355	4.50073	29.1655	6.64518e-08	9.89603e-07	6.00454	5.74	3.35	Upregulated in 120
ENSBTAG00000000616	GPR161	-2.63151	3.0168	19.1267	1.2232e-05	8.4708e-05	4.07208	4.53	2.78	Upregulated in 120
ENSBTAG00000001804	GPR179	-1.63419	3.95601	8.07615	0.00448515	0.0126341	1.89846	5.06	3.59	Upregulated in 120
ENSBTAG00000002505	GPR3	-2.87069	2.72216	15.4843	8.31925e-05	0.000432354	3.36416	4.07	2.74	Upregulated in 120
ENSBTAG00000015592	GPR84	-2.91776	5.466	56.5333	5.52538e-14	6.4634e-12	11.1895	6.6	4.23	Upregulated in 120
ENSBTAG00000039509	GPRC5A	-2.26497	5.6263	18.5762	1.63249e-05	0.000107647	3.968	6.53	4.41	Upregulated in 120
ENSBTAG00000018663	GPRC5C	-2.58426	6.71778	28.1665	1.11316e-07	1.54556e-06	5.81091	7.63	5.09	Upregulated in 120
ENSBTAG00000002980	GPT2	-1.83312	4.06195	9.68635	0.00185642	0.00601229	2.22096	5.06	3.64	Upregulated in 120
ENSBTAG00000004736	GRB2	-1.50562	5.31687	15.1472	9.94454e-05	0.000505579	3.29621	6.29	4.85	Upregulated in 120
ENSBTAG00000019791	GRHL3	-2.31233	6.64024	36.4017	1.60563e-09	3.95022e-08	7.40338	7.76	5.29	Upregulated in 120
ENSBTAG00000019299	GRHPR	-2.04909	10.1286	47.4452	5.65636e-12	3.21571e-10	9.49272	11.5	9.2	Upregulated in 120
ENSBTAG00000000080	GRWD1	-2.44315	4.55556	16.4407	5.01954e-05	0.000280441	3.55216	5.57	3.53	Upregulated in 120
ENSBTAG00000021016	GTF2F1	-2.95029	8.2169	58.7855	1.75836e-14	2.42538e-12	11.6152	9.36	6.33	Upregulated in 120
ENSBTAG00000046757	GTF2H4	-1.79806	2.75675	7.29759	0.00690471	0.0181664	1.74073	4.21	2.86	Upregulated in 120
ENSBTAG00000021373	GTF3C5	-1.96003	4.54772	9.27138	0.00232762	0.00727242	2.13832	5.56	3.51	Upregulated in 120
ENSBTAG00000006016	GTPBP2	-2.04653	3.58349	14.1201	0.000171502	0.000793303	3.10056	4.93	3.23	Upregulated in 120
ENSBTAG00000011586	HABP4	-1.92718	3.58055	7.60263	0.00582833	0.015738	1.80305	4.84	2.93	Upregulated in 120
ENSBTAG00000002481	HAGHL	-1.83978	5.9901	11.265	0.000789812	0.00289437	2.53845	6.93	4.6	Upregulated in 120
ENSBTAG00000018847	HARS1	-1.99102	5.01622	26.9233	2.11694e-07	2.67849e-06	5.57211	6.07	4.45	Upregulated in 120
ENSBTAG00000012723	HAUS4	-1.97742	5.99148	16.5004	4.86404e-05	0.00027357	3.56293	7	4.71	Upregulated in 120
ENSBTAG00000013436	HAUS5	-1.82287	3.47	11.1528	0.000839066	0.00303913	2.51725	4.8	3.35	Upregulated in 120
ENSBTAG00000017360	HDAC3	-1.51281	5.60342	14.3804	0.000149352	0.000704005	3.15242	6.55	4.95	Upregulated in 120
ENSBTAG00000000250	HDHD3	-1.65428	4.64244	12.4547	0.000416944	0.00168177	2.77423	5.73	4.04	Upregulated in 120
ENSBTAG00000019013	HECTD3	-2.65456	3.47595	11.1236	0.000852342	0.00307662	2.51193	4.63	2.74	Upregulated in 120
ENSBTAG00000021396	HEG1	-1.89071	4.32588	16.5074	4.84593e-05	0.000272734	3.56426	5.45	3.9	Upregulated in 120
ENSBTAG00000016896	HERPUD1	-2.79567	6.13085	20.0716	7.45944e-06	5.56416e-05	4.2546	7.14	4.03	Upregulated in 120
ENSBTAG00000024974	HEXIM2	-1.83526	8.54067	34.234	4.88685e-09	1.04626e-07	6.98036	9.8	7.6	Upregulated in 120
ENSBTAG00000033182	HGSNAT	-2.52178	3.30458	14.9461	0.000110625	0.000552732	3.25749	4.75	2.77	Upregulated in 120
ENSBTAG00000033422	HHATL	-2.17805	4.11654	18.2754	1.91161e-05	0.000123251	3.90921	5.35	3.49	Upregulated in 120
ENSBTAG00000000092	HIF1AN	-1.69914	3.08503	8.07339	0.004492	0.0126449	1.89808	4.48	3.18	Upregulated in 120
ENSBTAG00000015015	HINFP	-2.52361	5.6908	38.1317	6.61256e-10	1.86081e-08	7.7303	6.7	4.56	Upregulated in 120
ENSBTAG00000000781	HIP1	-1.59825	4.99845	9.2229	0.00239006	0.00744246	2.12828	6.01	4.12	Upregulated in 120
ENSBTAG00000008840	HM13	-2.37	3.39249	11.8036	0.000591157	0.00226194	2.64552	4.64	2.94	Upregulated in 120
ENSBTAG00000005364	HMBS	-2.99861	4.54036	13.4824	0.000240808	0.00105474	2.97685	5.2	3.12	Upregulated in 120
ENSBTAG00000008789	HMG20B	-2.82875	3.60121	13.5771	0.000228967	0.00101183	2.99489	4.61	2.9	Upregulated in 120
ENSBTAG00000018937	HMOX2	-2.6442	4.2769	27.0481	1.9846e-07	2.54162e-06	5.59489	5.43	3.53	Upregulated in 120
ENSBTAG00000000813	HOMER3	-1.64637	4.45352	8.22891	0.00412283	0.0117393	1.93036	5.48	3.77	Upregulated in 120
ENSBTAG00000008654	HOOK2	-2.42435	4.76439	20.8822	4.88416e-06	3.90269e-05	4.40864	5.85	3.74	Upregulated in 120
ENSBTAG00000004835	HOXD3	-2.0973	4.06172	9.17602	0.00245206	0.00759354	2.11956	5.12	3.22	Upregulated in 120
ENSBTAG00000014314	HPS1	-2.26552	3.39076	10.6581	0.00109591	0.00382804	2.41702	4.69	2.91	Upregulated in 120
ENSBTAG00000004464	HROB	-1.75617	4.23438	8.76036	0.00307848	0.00911413	2.04028	5.25	3.73	Upregulated in 120
ENSBTAG00000017391	HS3ST2	-3.08138	3.49557	19.8545	8.35645e-06	6.11865e-05	4.21334	4.61	2.98	Upregulated in 120
ENSBTAG00000005685	HSD11B2	-2.51433	7.21627	37.1219	1.10971e-09	2.83804e-08	7.54698	8.39	5.53	Upregulated in 120
ENSBTAG00000012946	HSF2	-2.9125	5.53464	17.7122	2.56971e-05	0.000158865	3.79897	6.53	3.43	Upregulated in 120
ENSBTAG00000038154	HSH2D	-2.36963	6.80472	37.5388	8.96126e-10	2.36364e-08	7.62642	7.88	5.44	Upregulated in 120
ENSBTAG00000039035	HSPA6	-2.06566	5.24246	11.851	0.00057631	0.00221925	2.65379	6.16	4	Upregulated in 120
ENSBTAG00000003644	HSPBP1	-2.03404	5.86745	29.1128	6.8286e-08	1.008e-06	5.99654	6.88	4.97	Upregulated in 120
ENSBTAG00000020124	HTRA2	-1.52387	3.28845	6.21391	0.0126751	0.0300586	1.52203	4.54	3.34	Upregulated in 120
ENSBTAG00000010303	ICAM1	-2.54903	3.71393	19.6694	9.20622e-06	6.63195e-05	4.17836	4.97	3.21	Upregulated in 120
ENSBTAG00000018813	IDH3B	-2.01208	7.58858	49.1913	2.32174e-12	1.47993e-10	9.82976	8.79	6.55	Upregulated in 120
ENSBTAG00000001059	IDH3G	-1.7767	5.23985	20.2408	6.82805e-06	5.18045e-05	4.28563	6.3	4.6	Upregulated in 120
ENSBTAG00000000480	IFRD2	-1.6564	3.59961	5.33604	0.0208889	0.0457588	1.33953	4.68	3.11	Upregulated in 120
ENSBTAG00000006268	IKBKG	-2.70433	3.96723	20.1313	7.23055e-06	5.41744e-05	4.26621	5.15	3.17	Upregulated in 120
ENSBTAG00000003225	IMP4	-1.99379	6.8311	30.2208	3.85558e-08	6.36095e-07	6.19648	7.81	5.83	Upregulated in 120
ENSBTAG00000043951	IMPA2	-2.24064	3.06559	12.0463	0.000518944	0.00202429	2.69373	4.54	2.83	Upregulated in 120
ENSBTAG00000031837	IMPDH2	-2.62516	6.00872	46.9518	7.27526e-12	4.01184e-10	9.39666	7.14	4.65	Upregulated in 120
ENSBTAG00000022580	INKA2	-3.6584	3.8009	36.7087	1.37169e-09	3.4146e-08	7.46666	5.03	2.96	Upregulated in 120
ENSBTAG00000005030	INO80E	-1.58824	4.94658	14.5144	0.000139089	0.000661934	3.17919	5.84	4.65	Upregulated in 120
ENSBTAG00000011479	INPP5K	-2.11445	4.22237	14.6447	0.000129796	0.000629092	3.20129	5.41	3.48	Upregulated in 120
ENSBTAG00000007620	INTS11	-2.18643	5.31873	27.1488	1.88378e-07	2.43848e-06	5.61288	6.41	4.34	Upregulated in 120
ENSBTAG00000001806	IQCD	-1.78281	5.47164	23.1734	1.4803e-06	1.40104e-05	4.85355	6.47	4.85	Upregulated in 120
ENSBTAG00000006193	IRAK2	-2.31715	2.79397	12.7882	0.000348808	0.00144717	2.83948	4.35	2.77	Upregulated in 120
ENSBTAG00000006633	IRF3	-2.18161	2.69619	9.56493	0.0019833	0.00635229	2.19707	4.06	2.85	Upregulated in 120
ENSBTAG00000017824	IRF8	-1.52549	8.22163	21.6366	3.29501e-06	2.78355e-05	4.5554	9.26	7.61	Upregulated in 120
ENSBTAG00000005816	IRF9	-1.55437	5.23023	14.325	0.000153809	0.000721779	3.1416	6.06	4.88	Upregulated in 120
ENSBTAG00000021956	ISCA2	-1.98858	4.50335	13.2078	0.00027878	0.00119982	2.92088	5.61	3.69	Upregulated in 120
ENSBTAG00000016651	ISL2	-3.30138	3.42015	16.7644	4.23204e-05	0.000242564	3.61517	4.41	2.79	Upregulated in 120
ENSBTAG00000017482	ISYNA1	-2.31983	3.60213	12.1534	0.000489975	0.00193128	2.71416	4.8	3.03	Upregulated in 120
ENSBTAG00000018169	ITGB4	-1.56735	4.81108	10.627	0.00111448	0.00388454	2.41066	5.75	4.32	Upregulated in 120
ENSBTAG00000003176	JAM3	-2.08948	6.58823	44.59	2.42933e-11	1.15483e-09	8.93748	7.73	5.52	Upregulated in 120
ENSBTAG00000046607	JMJD7	-1.72252	3.24931	7.44081	0.00637611	0.0170097	1.7693	4.6	3.1	Upregulated in 120
ENSBTAG00000033672	JMJD8	-1.68718	5.70848	8.95627	0.00276519	0.00834516	2.07857	6.6	4.49	Upregulated in 120
ENSBTAG00000002693	KANSL2	-2.34945	6.08582	19.3686	1.07766e-05	7.56884e-05	4.12097	7.18	4.37	Upregulated in 120
ENSBTAG00000004497	KANSL3	-2.70997	4.85206	20.3217	6.5453e-06	5.01111e-05	4.30007	5.86	3.52	Upregulated in 120
ENSBTAG00000044019	KAT2A	-1.57182	3.93886	10.2099	0.00139692	0.00472098	2.32597	5.08	3.83	Upregulated in 120
ENSBTAG00000005578	KAT5	-2.76533	5.14241	46.0686	1.14186e-11	5.96744e-10	9.22421	6.32	4.03	Upregulated in 120
ENSBTAG00000010511	KAT8	-1.95533	6.15571	15.3037	9.15375e-05	0.000469919	3.32798	7.21	4.72	Upregulated in 120
ENSBTAG00000004515	KCNK1	-1.88705	4.6894	14.5003	0.000140134	0.00066615	3.17643	5.66	4.12	Upregulated in 120
ENSBTAG00000018249	KCNN3	-1.50125	5.89326	18.6463	1.57349e-05	0.000104494	3.98091	6.83	5.36	Upregulated in 120
ENSBTAG00000004588	KCNN4	-1.62781	4.9228	14.6225	0.000131336	0.000634726	3.19741	5.95	4.44	Upregulated in 120
ENSBTAG00000015982	KCTD13	-2.70306	5.27702	22.8387	1.76182e-06	1.61834e-05	4.79093	6.21	3.92	Upregulated in 120
ENSBTAG00000020595	KCTD20	-2.87801	2.53536	10.6197	0.00111889	0.00389405	2.4096	4.04	2.31	Upregulated in 120
ENSBTAG00000006175	KDM5B	-2.27869	2.74689	10.2317	0.00138046	0.00467225	2.33047	4.22	2.66	Upregulated in 120
ENSBTAG00000014943	KDM5C	-1.69702	2.90183	6.21227	0.0126868	0.0300779	1.52175	4.3	2.94	Upregulated in 120
ENSBTAG00000003543	KEAP1	-2.40207	4.87393	11.4085	0.000731073	0.0027242	2.56476	5.72	3.45	Upregulated in 120
ENSBTAG00000011325	KHK	-3.65293	3.1777	30.5732	3.21502e-08	5.37797e-07	6.26938	4.59	2.6	Upregulated in 120
ENSBTAG00000018395	KIAA1217	-2.03836	4.19124	14.2003	0.000164342	0.000764809	3.11645	5.22	3.76	Upregulated in 120
ENSBTAG00000013669	KIF22	-1.95215	7.51222	27.5601	1.52289e-07	2.01471e-06	5.69579	8.52	6.44	Upregulated in 120
ENSBTAG00000012755	KLC4	-2.27541	4.08004	20.3319	6.51065e-06	4.99367e-05	4.30158	5.32	3.47	Upregulated in 120
ENSBTAG00000006905	KLHDC4	-1.91002	4.37729	7.6586	0.00565023	0.0153408	1.81415	5.05	3.71	Upregulated in 120
ENSBTAG00000016091	KLHL25	-2.00632	4.9546	12.2387	0.000468074	0.00185597	2.73143	5.78	4.06	Upregulated in 120
ENSBTAG00000015737	KPNA7	-1.88374	10.1191	33.7313	6.3274e-09	1.32765e-07	6.87692	11.38	9.34	Upregulated in 120
ENSBTAG00000004905	KRT19	-2.28456	6.77599	23.7253	1.1111e-06	1.08601e-05	4.96417	7.8	5.2	Upregulated in 120
ENSBTAG00000038384	KRT5	-2.87362	4.37312	23.0782	1.55546e-06	1.46067e-05	4.83545	5.32	3.45	Upregulated in 120
ENSBTAG00000010545	KXD1	-3.55801	3.7976	21.3337	3.85892e-06	3.20839e-05	4.49371	4.8	2.74	Upregulated in 120
ENSBTAG00000018026	LANCL2	-2.74684	5.5139	28.886	7.67669e-08	1.11557e-06	5.9525	6.58	3.97	Upregulated in 120
ENSBTAG00000009139	LDLRAD4	-1.80729	2.46507	10.0977	0.00148453	0.00497841	2.30291	4.13	2.91	Upregulated in 120
ENSBTAG00000001050	LDLRAP1	-1.50584	5.15753	11.5791	0.000666981	0.00251433	2.59958	6.17	4.57	Upregulated in 120
ENSBTAG00000003992	LHX4	-3.23296	2.78563	19.7413	8.86662e-06	6.43136e-05	4.1917	4.4	2.38	Upregulated in 120
ENSBTAG00000008154	LIMD2	-1.6646	4.04834	13.0474	0.000303698	0.00128731	2.89032	5.16	3.98	Upregulated in 120
ENSBTAG00000038321	LIPE	-2.31701	3.13993	10.991	0.000915531	0.00327242	2.48513	4.35	3.01	Upregulated in 120
ENSBTAG00000008034	LMAN2	-1.967	7.66059	23.5267	1.23192e-06	1.19142e-05	4.92393	8.75	6.36	Upregulated in 120
ENSBTAG00000044048	LMBR1L	-2.74351	4.41235	21.4264	3.67682e-06	3.07829e-05	4.51169	5.51	3.33	Upregulated in 120
ENSBTAG00000017574	LMNA	-2.1781	5.96155	17.5808	2.75356e-05	0.000168131	3.77435	6.74	4.75	Upregulated in 120
ENSBTAG00000012025	LMX1A	-2.91668	2.37475	17.5477	2.80192e-05	0.000170466	3.76836	4.11	2.43	Upregulated in 120
ENSBTAG00000004652	LPAR2	-2.44943	3.83417	13.699	0.000214564	0.000958757	3.01829	4.99	3.08	Upregulated in 120
ENSBTAG00000003791	LPAR3	-2.04181	2.95135	10.9303	0.000946032	0.00336714	2.47274	4.42	2.97	Upregulated in 120
ENSBTAG00000013127	LPCAT3	-2.28257	6.73499	27.9696	1.23237e-07	1.68879e-06	5.77243	7.82	5.23	Upregulated in 120
ENSBTAG00000020040	LPCAT4	-1.95804	5.14604	17.2757	3.23295e-05	0.000193196	3.714	6.1	4.35	Upregulated in 120
ENSBTAG00000010830	LRP1	-2.61631	3.56055	11.1241	0.000852134	0.00307662	2.51193	4.62	2.89	Upregulated in 120
ENSBTAG00000004111	LRRC45	-2.29748	3.80135	10.0694	0.00150755	0.00503754	2.29778	4.63	3.35	Upregulated in 120
ENSBTAG00000006072	LRRC59	-2.30411	5.06763	22.5579	2.03903e-06	1.84676e-05	4.73359	6.19	3.92	Upregulated in 120
ENSBTAG00000005354	LRRFIP1	-2.31835	4.19916	22.5486	2.04892e-06	1.85373e-05	4.73195	5.42	3.57	Upregulated in 120
ENSBTAG00000014742	LRWD1	-2.64615	4.13773	16.4108	5.09935e-05	0.000284522	3.54588	5.24	3.16	Upregulated in 120
ENSBTAG00000017033	LSR	-1.74779	4.17591	12.8263	0.000341783	0.00142223	2.84703	5.21	4	Upregulated in 120
ENSBTAG00000016568	LUC7L	-1.69754	3.36046	11.276	0.000785136	0.00288112	2.54044	4.68	3.48	Upregulated in 120
ENSBTAG00000000585	LY6G6C	-3.60136	2.70878	23.3363	1.3601e-06	1.3034e-05	4.88492	4.32	2.33	Upregulated in 120
ENSBTAG00000000580	LY6G6F	-2.06633	4.61349	16.8309	4.08626e-05	0.00023533	3.62832	5.67	3.9	Upregulated in 120
ENSBTAG00000011625	LYPLA2	-1.91853	3.88546	11.0472	0.000888197	0.00319099	2.49608	5.03	3.49	Upregulated in 120
ENSBTAG00000055286	MACIR	-3.46163	3.63668	16.8987	3.94277e-05	0.000228631	3.64086	4.8	2.44	Upregulated in 120
ENSBTAG00000016105	MACROH2A1	-1.77694	3.51047	8.97083	0.00274323	0.00829377	2.08125	4.7	3.43	Upregulated in 120
ENSBTAG00000013275	MAD2L2	-2.64344	9.63535	52.6303	4.02623e-13	3.32124e-11	10.4787	11.07	7.84	Upregulated in 120
ENSBTAG00000012575	MAEA	-1.75948	6.39104	21.2429	4.04605e-06	3.33759e-05	4.47657	7.24	5.64	Upregulated in 120
ENSBTAG00000012242	MAF 1.00	-1.94907	5.43452	18.3485	1.83962e-05	0.000118974	3.92455	6.28	4.71	Upregulated in 120
ENSBTAG00000013278	MAGIX	-1.84251	3.62933	8.29075	0.00398474	0.011404	1.94294	4.74	3.36	Upregulated in 120
ENSBTAG00000016532	MAPKAPK3	-1.54744	4.47167	7.19919	0.00729364	0.0189996	1.72126	5.48	3.78	Upregulated in 120
ENSBTAG00000002056	MARS2	-2.87668	3.68437	19.435	1.04083e-05	7.37789e-05	4.13207	4.83	3.02	Upregulated in 120
ENSBTAG00000015595	MCM5	-2.47107	6.34591	22.1838	2.4776e-06	2.1625e-05	4.66504	7.29	4.71	Upregulated in 120
ENSBTAG00000005592	MCOLN1	-2.11409	3.49216	6.76375	0.00930278	0.0233026	1.63259	4.44	2.96	Upregulated in 120
ENSBTAG00000019281	MCRS1	-1.70807	5.1255	7.887	0.00497915	0.0137902	1.86043	6.04	4	Upregulated in 120
ENSBTAG00000000946	MEAK7	-1.71523	3.51653	5.80274	0.0160012	0.0366651	1.43575	4.63	3.1	Upregulated in 120
ENSBTAG00000016899	MED8	-2.30478	5.70198	27.4986	1.57212e-07	2.07008e-06	5.68401	6.84	4.39	Upregulated in 120
ENSBTAG00000020517	MED9	-4.9284	2.91195	35.4109	2.66987e-09	6.18851e-08	7.20841	4.27	2.24	Upregulated in 120
ENSBTAG00000019123	MEFV	-3.08358	3.20455	18.3626	1.82603e-05	0.000118278	3.9271	4.5	2.72	Upregulated in 120
ENSBTAG00000015148	METTL3	-3.15394	4.09765	25.6993	3.98974e-07	4.64395e-06	5.33311	5.26	3.06	Upregulated in 120
ENSBTAG00000014979	MFSD12	-2.63083	2.38501	6.35841	0.0116826	0.0280449	1.55215	3.79	2.16	Upregulated in 120
ENSBTAG00000013054	MFSD2A	-2.26597	5.73658	25.0283	5.6495e-07	6.17337e-06	5.20948	6.68	4.66	Upregulated in 120
ENSBTAG00000008933	MFSD5	-2.07881	3.85364	8.17985	0.00423582	0.0120122	1.92038	5.04	2.89	Upregulated in 120
ENSBTAG00000037565	MGC152321	-4.27273	3.76104	65.1399	6.97648e-16	1.4675e-13	12.8334	5.2	2.64	Upregulated in 120
ENSBTAG00000008147	MICAL1	-2.23248	4.4671	18.8464	1.41681e-05	9.57803e-05	4.01872	5.55	3.72	Upregulated in 120
ENSBTAG00000009272	MIDEAS	-1.69112	4.72303	12.1899	0.000480487	0.00189804	2.7217	5.82	4.08	Upregulated in 120
ENSBTAG00000019767	MIER2	-3.157	2.97781	16.2	5.69935e-05	0.000311594	3.50641	4.31	2.5	Upregulated in 120
ENSBTAG00000030168	MIF4GD	-1.61302	7.82837	37.3475	9.88472e-10	2.57439e-08	7.58933	9.03	7.13	Upregulated in 120
ENSBTAG00000008888	MIPEP	-1.95176	3.96228	15.3399	8.97981e-05	0.000462683	3.33472	5.16	3.67	Upregulated in 120
ENSBTAG00000016936	MISP3	-1.73884	7.2541	28.9393	7.46838e-08	1.09095e-06	5.96219	8.35	6.37	Upregulated in 120
ENSBTAG00000034963	MKS1	-2.16479	5.33222	22.4149	2.19664e-06	1.95789e-05	4.70821	6.36	4.38	Upregulated in 120
ENSBTAG00000016758	MLH1	-1.98869	9.61212	38.5887	5.23212e-10	1.52858e-08	7.81571	10.99	8.55	Upregulated in 120
ENSBTAG00000009928	MLST8	-1.64931	3.4435	9.89284	0.00165924	0.0054577	2.26299	4.74	3.46	Upregulated in 120
ENSBTAG00000046670	MLX	-1.86806	6.76835	56.5136	5.58118e-14	6.4634e-12	11.1895	7.92	5.96	Upregulated in 120
ENSBTAG00000011137	MORN4	-1.84764	4.20885	10.3505	0.00129439	0.00442624	2.35397	5.29	3.64	Upregulated in 120
ENSBTAG00000026246	MOSPD3	-1.6087	2.70323	6.24671	0.0124424	0.0295886	1.52888	4.17	2.95	Upregulated in 120
ENSBTAG00000018715	MPLKIP	-1.71241	3.13518	6.05689	0.0138522	0.0324206	1.48918	4.48	2.99	Upregulated in 120
ENSBTAG00000013046	MPP1	-2.5076	3.41134	10.8763	0.000974043	0.00344787	2.46245	4.61	2.76	Upregulated in 120
ENSBTAG00000002245	MRGPRX2	-2.07679	3.41115	13.1384	0.000289312	0.00123585	2.90803	4.69	3.31	Upregulated in 120
ENSBTAG00000019162	MRM3	-1.66218	4.59664	9.6365	0.00190748	0.00614454	2.21151	5.66	3.88	Upregulated in 120
ENSBTAG00000001832	MRPL10	-1.89444	5.06812	26.7621	2.30101e-07	2.87433e-06	5.54146	6.16	4.49	Upregulated in 120
ENSBTAG00000016581	MRPL28	-1.79756	5.25011	12.2871	0.00045611	0.00181195	2.74185	6.26	4.26	Upregulated in 120
ENSBTAG00000010715	MRPL37	-1.78403	8.93743	29.3534	6.03105e-08	9.15979e-07	6.03811	10.3	7.89	Upregulated in 120
ENSBTAG00000022009	MRPL38	-1.86165	6.9225	25.342	4.80149e-07	5.40826e-06	5.26694	7.97	5.9	Upregulated in 120
ENSBTAG00000019830	MRPL46	-1.7502	6.12908	20.5542	5.7965e-06	4.52428e-05	4.34445	7.15	5.24	Upregulated in 120
ENSBTAG00000008396	MRPL54	-1.97434	5.20277	34.7959	3.66138e-09	8.12845e-08	7.08999	6.3	4.62	Upregulated in 120
ENSBTAG00000001782	MRPS12	-1.83043	3.5401	6.71764	0.00954638	0.0237713	1.62395	4.76	2.97	Upregulated in 120
ENSBTAG00000025571	MRPS18A	-1.73393	4.06662	8.34231	0.00387323	0.011134	1.95335	5.25	3.39	Upregulated in 120
ENSBTAG00000008241	MRPS5	-1.79343	4.71295	15.274	9.29893e-05	0.00047679	3.32167	5.81	4.09	Upregulated in 120
ENSBTAG00000006150	MRPS9	-1.50881	4.43723	11.9951	0.000533417	0.00207114	2.68379	5.5	4.22	Upregulated in 120
ENSBTAG00000002630	MRTFA	-1.93791	3.64117	9.14603	0.00249258	0.0076879	2.11419	4.77	3.3	Upregulated in 120
ENSBTAG00000015046	MST1R	-3.55745	3.5613	18.0076	2.20022e-05	0.000138671	3.85801	4.57	2.59	Upregulated in 120
ENSBTAG00000026613	MSTO1	-2.45195	3.32925	15.0712	0.000103531	0.000522559	3.28186	4.73	2.86	Upregulated in 120
ENSBTAG00000021781	MTFR1L	-2.13459	5.62012	14.8749	0.000114883	0.000569942	3.24417	6.57	4.25	Upregulated in 120
ENSBTAG00000012446	MTHFSD	-2.42005	4.85644	23.4186	1.30315e-06	1.25454e-05	4.90152	6.03	3.71	Upregulated in 120
ENSBTAG00000009765	MTMR14	-2.48353	5.28644	26.1841	3.10365e-07	3.71996e-06	5.42946	6.4	3.95	Upregulated in 120
ENSBTAG00000021456	MUS81	-1.96852	6.25561	24.4539	7.611e-07	7.78116e-06	5.10896	7.22	5.25	Upregulated in 120
ENSBTAG00000012059	MVD	-2.88243	3.69761	16.5604	4.7126e-05	0.000265941	3.57521	4.81	2.96	Upregulated in 120
ENSBTAG00000005183	MVK	-3.43175	5.49875	41.9868	9.18894e-11	3.49845e-09	8.45612	6.62	3.59	Upregulated in 120
ENSBTAG00000007430	MYBBP1A	-1.67626	5.1143	12.1424	0.000492882	0.00194153	2.71186	5.98	4.49	Upregulated in 120
ENSBTAG00000014355	MYCBPAP	-1.81108	3.5909	6.48753	0.0108634	0.0264099	1.57823	4.65	3.13	Upregulated in 120
ENSBTAG00000026972	MYF5	-1.97805	8.08458	37.3928	9.65794e-10	2.53152e-08	7.59662	9.23	7.07	Upregulated in 120
ENSBTAG00000014567	MYLK	-2.13523	3.15447	11.1572	0.000837065	0.00303449	2.51791	4.45	3.13	Upregulated in 120
ENSBTAG00000019478	NAAA	-1.53381	3.83183	7.11048	0.00766347	0.0197854	1.70366	5.06	3.44	Upregulated in 120
ENSBTAG00000013084	NAPA	-2.77858	3.13107	8.54782	0.00345937	0.0100891	1.99615	3.99	2.64	Upregulated in 120
ENSBTAG00000016747	NAT10	-1.75547	8.66582	29.4673	5.68681e-08	8.73154e-07	6.05891	9.89	7.78	Upregulated in 120
ENSBTAG00000011466	NAXD	-1.94246	6.06543	16.2414	5.57636e-05	0.000306263	3.51391	6.92	4.94	Upregulated in 120
ENSBTAG00000012607	NCAPH2	-3.31072	2.96834	19.4567	1.02906e-05	7.30679e-05	4.13627	4.32	2.54	Upregulated in 120
ENSBTAG00000047061	NDOR1	-3.29684	3.64021	22.8977	1.70857e-06	1.58618e-05	4.79965	4.8	2.92	Upregulated in 120
ENSBTAG00000003894	NDRG4	-1.5639	5.0842	13.1138	0.000293131	0.00124881	2.9035	6.13	4.45	Upregulated in 120
ENSBTAG00000031503	NDUFA4L2	-1.51011	6.97428	13.7515	0.000208652	0.000938821	3.02742	7.85	6.13	Upregulated in 120
ENSBTAG00000002203	NDUFS2	-2.00805	6.55011	19.4636	1.02533e-05	7.28644e-05	4.13748	7.68	5.09	Upregulated in 120
ENSBTAG00000021776	NDUFV1	-1.56588	5.91287	11.8282	0.000583398	0.00224142	2.64948	6.73	5.16	Upregulated in 120
ENSBTAG00000007365	NEIL1	-1.59711	3.64777	6.83717	0.00892801	0.0224978	1.64786	4.79	3.45	Upregulated in 120
ENSBTAG00000015535	NEK8	-1.82782	4.94741	12.7497	0.000356072	0.00146934	2.83288	5.84	4.3	Upregulated in 120
ENSBTAG00000021861	NELFB	-1.70503	3.08275	5.58424	0.0181228	0.0406303	1.39115	4.32	3	Upregulated in 120
ENSBTAG00000007453	NELFE	-2.06217	7.37039	32.4064	1.25074e-08	2.34215e-07	6.63039	8.51	6.16	Upregulated in 120
ENSBTAG00000005674	NEU1	-3.50452	3.18014	28.8114	7.97809e-08	1.14748e-06	5.94025	4.54	2.61	Upregulated in 120
ENSBTAG00000001755	NEUROD1	-5.38458	2.69808	25.0741	5.5169e-07	6.05995e-06	5.21753	4	2.02	Upregulated in 120
ENSBTAG00000013705	NFKBIE	-2.36224	5.79319	17.5149	2.85065e-05	0.000172964	3.76204	6.69	4.26	Upregulated in 120
ENSBTAG00000021943	NFYC	-1.86311	7.02085	29.2918	6.22581e-08	9.40466e-07	6.02666	8.08	6.04	Upregulated in 120
ENSBTAG00000011382	NHERF1	-2.3543	4.10286	12.1276	0.000496802	0.00195423	2.70903	4.85	3.59	Upregulated in 120
ENSBTAG00000011204	NINJ1	-2.90787	3.81643	20.7361	5.27116e-06	4.18016e-05	4.37881	4.99	3.08	Upregulated in 120
ENSBTAG00000019094	NLE1	-7.49445	2.81991	66.0792	4.33156e-16	1.01238e-13	12.9947	4.39	1.89	Upregulated in 120
ENSBTAG00000020433	NLRP1	-2.17973	6.34878	40.0771	2.44128e-10	7.87009e-09	8.10402	7.41	5.3	Upregulated in 120
ENSBTAG00000006961	NLRP13	-1.63938	5.94229	16.2492	5.5534e-05	0.000305401	3.51513	6.84	5.22	Upregulated in 120
ENSBTAG00000013247	NLRP5	-2.23038	8.00957	29.3904	5.91698e-08	9.0519e-07	6.04326	8.96	6.7	Upregulated in 120
ENSBTAG00000020633	NOB1	-1.81886	6.40849	32.4082	1.2496e-08	2.34215e-07	6.63039	7.48	5.57	Upregulated in 120
ENSBTAG00000009832	NOBOX	-2.10528	5.36278	20.0478	7.55295e-06	5.62892e-05	4.24957	6.24	4.55	Upregulated in 120
ENSBTAG00000016528	NOC2L	-2.98785	5.65626	27.1213	1.91082e-07	2.4659e-06	5.60803	6.79	3.7	Upregulated in 120
ENSBTAG00000013090	NODAL	-2.16015	2.49601	7.49976	0.00617073	0.0165405	1.78145	3.77	2.86	Upregulated in 120
ENSBTAG00000012152	NONO	-1.93063	4.34925	12.4859	0.000410025	0.00165783	2.78046	5.37	3.79	Upregulated in 120
ENSBTAG00000024061	NOTO	-2.68638	4.44731	15.5968	7.83889e-05	0.000410688	3.38649	5.27	3.43	Upregulated in 120
ENSBTAG00000009030	NOX5	-2.21693	3.6811	11.1006	0.000862978	0.00311234	2.50691	4.8	3.19	Upregulated in 120
ENSBTAG00000016724	NPEPL1	-2.03303	3.95538	12.1532	0.00049005	0.00193128	2.71416	5.16	3.38	Upregulated in 120
ENSBTAG00000019161	NPRL2	-2.23788	6.12433	25.2405	5.06082e-07	5.63473e-06	5.24913	7.13	4.81	Upregulated in 120
ENSBTAG00000015532	NR0B1	-2.2319	5.97871	27.7191	1.40273e-07	1.87343e-06	5.72736	7.04	4.72	Upregulated in 120
ENSBTAG00000003264	NR1H2	-2.04238	6.46167	17.9891	2.2217e-05	0.000139711	3.85477	7.27	5.25	Upregulated in 120
ENSBTAG00000019557	NR1I2	-2.69201	5.80011	41.5848	1.12867e-10	4.12896e-09	8.38416	6.98	4.29	Upregulated in 120
ENSBTAG00000012476	NRBF2	-1.97091	4.10743	9.40972	0.00215838	0.00682731	2.16575	5.33	3.24	Upregulated in 120
ENSBTAG00000014273	NRF1	-1.70749	4.50586	10.0321	0.00153834	0.00511606	2.29106	5.46	3.99	Upregulated in 120
ENSBTAG00000006533	NSFL1C	-2.37478	6.13255	55.1022	1.14424e-13	1.20345e-11	10.9196	7.23	5.06	Upregulated in 120
ENSBTAG00000017941	NSUN5	-3.21087	5.09825	17.0961	3.55343e-05	0.000209521	3.67877	5.51	3.55	Upregulated in 120
ENSBTAG00000014784	NT5DC2	-1.76168	4.72751	14.6889	0.000126791	0.000617966	3.20904	5.75	4.24	Upregulated in 120
ENSBTAG00000006272	NTHL1	-1.55904	5.3712	11.1757	0.00082877	0.00301091	2.5213	6.28	4.69	Upregulated in 120
ENSBTAG00000009560	NUBP1	-2.36725	8.71367	45.9562	1.20925e-11	6.20895e-10	9.20698	9.94	7.33	Upregulated in 120
ENSBTAG00000004416	NUDC	-2.12005	5.59516	23.831	1.05175e-06	1.03261e-05	4.98606	6.59	4.62	Upregulated in 120
ENSBTAG00000016126	NUP85	-1.60893	6.77041	33.5743	6.85943e-09	1.43214e-07	6.84401	7.85	6.1	Upregulated in 120
ENSBTAG00000006611	NUP93	-1.81833	6.3873	24.3345	8.09746e-07	8.2285e-06	5.08468	7.45	5.42	Upregulated in 120
ENSBTAG00000011135	OCEL1	-1.60064	3.98271	5.77915	0.0162174	0.0370898	1.43075	4.78	3.75	Upregulated in 120
ENSBTAG00000030567	ODF2	-2.23319	3.80356	16.6142	4.58061e-05	0.000259712	3.58551	4.9	3.56	Upregulated in 120
ENSBTAG00000021728	OGDHL	-1.58725	5.39163	14.6882	0.000126839	0.000617966	3.20904	6.41	4.68	Upregulated in 120
ENSBTAG00000031718	OGFR	-2.89784	2.98976	7.67184	0.00560894	0.0152533	1.81664	3.81	2.52	Upregulated in 120
ENSBTAG00000021483	OLFML1	-1.95413	3.44026	8.0859	0.0044611	0.012579	1.90035	4.68	3.04	Upregulated in 120
ENSBTAG00000003967	OTUB1	-1.8827	6.74426	31.438	2.05907e-08	3.62449e-07	6.44075	7.8	5.79	Upregulated in 120
ENSBTAG00000037921	OVCH2	-1.9119	3.26145	8.89658	0.00285706	0.00858928	2.06604	4.64	2.98	Upregulated in 120
ENSBTAG00000004891	OXNAD1	-1.53429	3.03087	5.57079	0.0182625	0.0408781	1.38851	4.28	3.19	Upregulated in 120
ENSBTAG00000007169	P2RX1	-2.28376	6.85922	36.3719	1.63033e-09	3.9993e-08	7.39802	8.01	5.47	Upregulated in 120
ENSBTAG00000015258	P2RX5	-4.33785	2.966	31.7899	1.7178e-08	3.10163e-07	6.50841	4.37	2.27	Upregulated in 120
ENSBTAG00000017382	P3H1	-2.74044	3.23709	22.3617	2.25828e-06	1.99802e-05	4.6994	4.7	2.81	Upregulated in 120
ENSBTAG00000001116	P4HA2	-1.63093	5.63957	12.212	0.00047483	0.00187834	2.72623	6.52	4.85	Upregulated in 120
ENSBTAG00000006579	P4HA3	-1.55856	6.49992	23.3049	1.38247e-06	1.32033e-05	4.87932	7.47	5.87	Upregulated in 120
ENSBTAG00000000758	PACC1	-1.82608	4.02483	13.407	0.000250684	0.00109175	2.96188	5.2	3.76	Upregulated in 120
ENSBTAG00000012043	PADI3	-3.86203	3.4386	27.3815	1.67025e-07	2.18222e-06	5.6611	4.81	2.43	Upregulated in 120
ENSBTAG00000020428	PAF1	-2.38319	6.86846	37.6429	8.49552e-10	2.26841e-08	7.64428	7.94	5.46	Upregulated in 120
ENSBTAG00000021787	PAQR7	-3.2847	5.33707	31.7111	1.78897e-08	3.2133e-07	6.49305	6.31	3.62	Upregulated in 120
ENSBTAG00000023734	PARD6A	-2.56577	3.42195	11.4586	0.000711656	0.00265891	2.5753	4.51	2.92	Upregulated in 120
ENSBTAG00000008057	PARVG	-2.10028	3.41212	6.62237	0.0100706	0.0248486	1.6047	4.53	2.75	Upregulated in 120
ENSBTAG00000001558	PATL2	-2.5733	6.12413	40.1007	2.41199e-10	7.80556e-09	8.1076	7.12	4.84	Upregulated in 120
ENSBTAG00000021725	PCID2	-2.24638	5.90004	31.4155	2.0831e-08	3.65913e-07	6.43662	6.98	4.7	Upregulated in 120
ENSBTAG00000040512	PCP4L1	-4.08993	2.64157	26.1233	3.20289e-07	3.82257e-06	5.41764	4.21	2.25	Upregulated in 120
ENSBTAG00000021899	PDE9A	-2.31594	3.80906	12.044	0.000519583	0.00202541	2.69349	4.81	3.36	Upregulated in 120
ENSBTAG00000001663	PDF	-2.32965	6.8864	38.5327	5.38438e-10	1.55997e-08	7.80688	7.91	5.6	Upregulated in 120
ENSBTAG00000017143	PDIA4	-1.68918	7.09123	32.1134	1.4543e-08	2.67172e-07	6.57321	8.16	6.34	Upregulated in 120
ENSBTAG00000008744	PDK2	-2.77142	3.56975	13.63	0.0002226	0.000987323	3.00554	4.59	2.97	Upregulated in 120
ENSBTAG00000011182	PDLIM1	-1.85925	4.63108	11.5484	0.000678093	0.0025505	2.59337	5.66	3.82	Upregulated in 120
ENSBTAG00000014455	PDZD2	-1.50926	5.6558	18.7119	1.52027e-05	0.000101701	3.99267	6.59	5.2	Upregulated in 120
ENSBTAG00000007728	PES 1.00	-2.52775	4.05296	14.669	0.000128138	0.000623209	3.20537	5.27	2.98	Upregulated in 120
ENSBTAG00000006140	PEX11A	-2.00699	4.1275	14.5625	0.000135585	0.000651149	3.18632	5.29	3.57	Upregulated in 120
ENSBTAG00000013538	PEX14	-1.58312	3.8336	14.4776	0.000141839	0.000673113	3.17191	5.07	3.91	Upregulated in 120
ENSBTAG00000007537	PEX19	-3.2397	4.06382	38.3366	5.95354e-10	1.69807e-08	7.77004	5.39	3.05	Upregulated in 120
ENSBTAG00000006752	PFKFB4	-2.05927	3.23036	12.8915	0.000330083	0.00138244	2.85935	4.56	3.26	Upregulated in 120
ENSBTAG00000007513	PGAM5	-1.89494	5.20819	19.7706	8.73135e-06	6.35479e-05	4.1969	6.21	4.5	Upregulated in 120
ENSBTAG00000008433	PGAP2	-1.93594	3.53194	6.82993	0.00896426	0.0225689	1.64649	4.51	3.22	Upregulated in 120
ENSBTAG00000013527	PGD	-2.23057	8.7225	39.2817	3.66856e-10	1.11838e-08	7.95141	10.02	7.32	Upregulated in 120
ENSBTAG00000003417	PHKG2	-2.50072	3.68745	8.89714	0.00285618	0.00858928	2.06604	4.6	2.96	Upregulated in 120
ENSBTAG00000007638	PIF1	-4.25002	3.76574	30.0191	4.27801e-08	6.92216e-07	6.15976	4.91	2.52	Upregulated in 120
ENSBTAG00000009796	PIGV	-2.20674	2.99288	17.9995	2.20964e-05	0.000139161	3.85648	4.49	3.11	Upregulated in 120
ENSBTAG00000018984	PIK3CD	-2.48129	3.93439	14.7843	0.000120537	0.000592752	3.22713	5.21	2.99	Upregulated in 120
ENSBTAG00000002748	PIP4P1	-1.62333	4.75211	12.8516	0.000337192	0.00140591	2.85204	5.74	4.28	Upregulated in 120
ENSBTAG00000001601	PKM	-1.85085	5.74446	19.7703	8.73296e-06	6.35479e-05	4.1969	6.65	4.97	Upregulated in 120
ENSBTAG00000018334	PLAGL2	-2.24474	3.34366	8.57404	0.00340989	0.0099621	2.00165	4.31	3.06	Upregulated in 120
ENSBTAG00000013125	PLAUR	-1.89593	6.13082	19.0415	1.27904e-05	8.77088e-05	4.05696	7.13	5.02	Upregulated in 120
ENSBTAG00000002103	PLCG2	-1.83504	4.49261	14.5867	0.000133857	0.000644322	3.1909	5.61	3.99	Upregulated in 120
ENSBTAG00000019150	PLD3	-1.94842	4.25858	11.3866	0.000739755	0.00274803	2.56098	5.33	3.59	Upregulated in 120
ENSBTAG00000008009	PLD6	-2.52212	4.99702	20.8963	4.8484e-06	3.88518e-05	4.41059	6.1	3.65	Upregulated in 120
ENSBTAG00000016255	PLEK2	-1.98235	5.05936	22.8603	1.74214e-06	1.61021e-05	4.79312	6.14	4.33	Upregulated in 120
ENSBTAG00000004641	PLEKHA6	-1.72097	5.13494	18.9687	1.32877e-05	9.06757e-05	4.04251	6.16	4.61	Upregulated in 120
ENSBTAG00000014453	PLK1	-2.37307	7.26206	24.9738	5.8114e-07	6.33382e-06	5.19833	8.12	5.75	Upregulated in 120
ENSBTAG00000006125	PLK3	-3.18701	5.54476	38.7694	4.76955e-10	1.41806e-08	7.84831	6.56	3.9	Upregulated in 120
ENSBTAG00000011075	PLPBP	-1.69815	3.26936	9.4675	0.00209145	0.00665192	2.17705	4.63	3.3	Upregulated in 120
ENSBTAG00000000717	PLPP2	-1.52711	4.97683	13.3176	0.000262933	0.00113861	2.94362	6.01	4.52	Upregulated in 120
ENSBTAG00000051609	PLPPR3	-2.17665	3.15169	10.8974	0.000963003	0.00341742	2.4663	4.44	3.04	Upregulated in 120
ENSBTAG00000022227	PLSCR2	-1.75323	3.99356	6.13191	0.0132763	0.0312948	1.50453	5.11	3.18	Upregulated in 120
ENSBTAG00000008734	PM20D1	-2.36787	3.40611	10.2934	0.00133505	0.00453862	2.34308	4.52	2.95	Upregulated in 120
ENSBTAG00000009432	PMF1	-2.38173	4.29574	19.382	1.07011e-05	7.53465e-05	4.12294	5.5	3.43	Upregulated in 120
ENSBTAG00000004009	PMM1	-1.77648	3.83271	12.4631	0.00041508	0.00167505	2.77597	5.06	3.62	Upregulated in 120
ENSBTAG00000032137	PNPLA6	-1.83635	2.91243	5.67754	0.0171834	0.0389393	1.40961	4.12	2.94	Upregulated in 120
ENSBTAG00000001471	POC1A	-2.49861	7.18822	43.4416	4.36792e-11	1.86557e-09	8.72919	8.25	5.74	Upregulated in 120
ENSBTAG00000011455	POLA2	-2.57463	4.26639	17.3538	3.1027e-05	0.000185941	3.73062	5.1	3.67	Upregulated in 120
ENSBTAG00000012241	POLD2	-1.82305	3.93527	7.42013	0.00644983	0.0171622	1.76543	4.9	3.45	Upregulated in 120
ENSBTAG00000007796	POLM	-2.51189	6.49206	21.9359	2.81913e-06	2.43034e-05	4.61433	7.26	4.9	Upregulated in 120
ENSBTAG00000018969	POLR1C	-2.90568	3.15874	12.9644	0.000317469	0.00133626	2.87411	4.36	2.65	Upregulated in 120
ENSBTAG00000012243	POLR1E	-1.76329	8.41356	34.7009	3.84449e-09	8.51252e-08	7.06994	9.69	7.51	Upregulated in 120
ENSBTAG00000006721	POLR1F	-1.84832	4.5049	6.73926	0.00943136	0.0235267	1.62844	5.48	3.37	Upregulated in 120
ENSBTAG00000020776	POLR2E	-1.69726	6.95738	19.7339	8.90098e-06	6.44516e-05	4.19077	8.02	5.9	Upregulated in 120
ENSBTAG00000010036	POLR3D	-1.83204	6.75394	29.6348	5.21605e-08	8.11236e-07	6.09085	7.79	5.84	Upregulated in 120
ENSBTAG00000008825	POLR3F	-4.51496	2.39149	26.3449	2.85567e-07	3.44728e-06	5.46252	4	2.03	Upregulated in 120
ENSBTAG00000010805	POMT1	-2.50196	6.24105	26.6427	2.44772e-07	3.00659e-06	5.52193	7.23	4.69	Upregulated in 120
ENSBTAG00000017082	POR	-1.87343	6.99389	19.4295	1.04383e-05	7.39295e-05	4.13118	7.91	5.88	Upregulated in 120
ENSBTAG00000012745	PPAN	-2.88462	8.34683	55.0041	1.20281e-13	1.2342e-11	10.9086	9.6	6.37	Upregulated in 120
ENSBTAG00000014089	PPCDC	-2.37683	5.3884	23.9089	1.01006e-06	9.97489e-06	5.00109	6.45	4.16	Upregulated in 120
ENSBTAG00000021894	PPOX	-2.74954	2.84199	15.8228	6.95608e-05	0.000371845	3.42964	4.4	2.49	Upregulated in 120
ENSBTAG00000032247	PPP1R11	-1.9512	3.39405	10.1341	0.00145552	0.00489088	2.31061	4.65	3.2	Upregulated in 120
ENSBTAG00000001294	PPP1R15A	-1.60783	4.78619	8.757	0.00308416	0.00912773	2.03964	5.6	4.21	Upregulated in 120
ENSBTAG00000003866	PPP1R8	-1.5786	5.57861	17.8198	2.42847e-05	0.000151021	3.82096	6.56	5	Upregulated in 120
ENSBTAG00000019851	PPP2R1A	-1.52294	5.9359	9.92542	0.00163012	0.00537454	2.26966	6.68	5.13	Upregulated in 120
ENSBTAG00000012928	PPP4C	-2.06466	6.00704	23.9887	9.69007e-07	9.66022e-06	5.01501	6.9	5.06	Upregulated in 120
ENSBTAG00000008014	PPP5C	-2.26108	5.5008	14.7003	0.000126028	0.000615437	3.21082	6.51	3.95	Upregulated in 120
ENSBTAG00000002562	PRAF2	-1.93087	4.6655	14.646	0.000129709	0.000629031	3.20133	5.77	3.87	Upregulated in 120
ENSBTAG00000014387	PRKAB2	-1.85418	3.23868	6.36854	0.0116161	0.0279251	1.554	4.42	3.02	Upregulated in 120
ENSBTAG00000014426	PRKAG1	-1.71959	6.74665	39.6655	3.01405e-10	9.35802e-09	8.02882	7.85	6	Upregulated in 120
ENSBTAG00000008621	PRKAR1A	-2.43557	7.37403	38.0024	7.06586e-10	1.97515e-08	7.7044	8.61	5.71	Upregulated in 120
ENSBTAG00000004106	PRKRIP1	-2.54798	5.99317	52.9415	3.43627e-13	3.04345e-11	10.5166	7.06	4.85	Upregulated in 120
ENSBTAG00000005503	PRMT2	-2.80684	4.06177	19.118	1.22883e-05	8.50277e-05	4.07044	5.1	3.25	Upregulated in 120
ENSBTAG00000010890	PRMT5	-2.51502	6.28544	40.2002	2.29228e-10	7.47566e-09	8.12635	7.38	4.85	Upregulated in 120
ENSBTAG00000039951	PRMT6	-2.16228	4.60317	19.2446	1.14997e-05	7.98995e-05	4.09746	5.73	3.86	Upregulated in 120
ENSBTAG00000009638	PRMT7	-2.99254	6.24547	25.6499	4.09307e-07	4.75022e-06	5.32329	7.37	3.98	Upregulated in 120
ENSBTAG00000048903	PRNP	-1.73176	3.78962	9.16307	0.00246948	0.00763178	2.11737	5.03	3.39	Upregulated in 120
ENSBTAG00000017268	PROCA1	-1.62587	4.47682	9.9112	0.00164276	0.00540775	2.26698	5.5	4	Upregulated in 120
ENSBTAG00000013283	PRR19	-1.56652	5.47697	10.8752	0.00097461	0.00344843	2.46238	6.46	4.64	Upregulated in 120
ENSBTAG00000031551	PRSS53	-2.17677	4.47765	12.5153	0.000403634	0.00163592	2.78624	5.52	3.53	Upregulated in 120
ENSBTAG00000000238	PSD2	-1.73007	3.25768	9.96481	0.0015956	0.00527936	2.27742	4.53	3.45	Upregulated in 120
ENSBTAG00000013197	PSEN2	-2.56527	5.05795	16.0988	6.01209e-05	0.000326781	3.48574	5.97	3.58	Upregulated in 120
ENSBTAG00000000990	PSMA2	-1.95652	6.83028	29.2642	6.31523e-08	9.52264e-07	6.02124	7.99	5.67	Upregulated in 120
ENSBTAG00000005426	PSMC1	-3.09104	6.63418	83.5478	6.21951e-20	3.73793e-17	16.4274	7.83	4.92	Upregulated in 120
ENSBTAG00000021744	PSMC3	-2.83169	6.8276	38.2088	6.35646e-10	1.79895e-08	7.74498	8.05	4.83	Upregulated in 120
ENSBTAG00000009414	PSMC4	-1.74227	7.03071	30.8585	2.7755e-08	4.70828e-07	6.32714	8.09	6.21	Upregulated in 120
ENSBTAG00000021061	PSMC5	-2.40568	5.71683	29.9001	4.54901e-08	7.26288e-07	6.13889	6.87	4.34	Upregulated in 120
ENSBTAG00000005660	PSMD2	-2.06109	7.06764	36.5222	1.5094e-09	3.73531e-08	7.42767	8.15	5.97	Upregulated in 120
ENSBTAG00000021461	PSMD3	-1.67381	5.49652	14.3068	0.000155303	0.00072757	3.13813	6.3	4.91	Upregulated in 120
ENSBTAG00000006101	PSMD4	-2.13636	6.19627	36.8752	1.25937e-09	3.16309e-08	7.49989	7.19	5.25	Upregulated in 120
ENSBTAG00000031641	PSMD8	-1.94246	6.49801	32.5047	1.18905e-08	2.24824e-07	6.64816	7.62	5.47	Upregulated in 120
ENSBTAG00000021395	PSME1	-2.37387	2.64498	13.0355	0.000305647	0.00129362	2.88819	4.2	2.75	Upregulated in 120
ENSBTAG00000018417	PSMF1	-2.44588	5.3544	23.3916	1.32153e-06	1.26931e-05	4.89643	6.43	4.04	Upregulated in 120
ENSBTAG00000018806	PSRC1	-1.97407	4.59197	14.9392	0.000111033	0.000554305	3.25625	5.53	4.05	Upregulated in 120
ENSBTAG00000021144	PSTPIP1	-2.56951	6.57987	33.8334	6.00378e-09	1.26924e-07	6.89646	7.52	5.13	Upregulated in 120
ENSBTAG00000013901	PTDSS1	-1.90618	3.86818	21.2801	3.96832e-06	3.28636e-05	4.48328	5.12	3.84	Upregulated in 120
ENSBTAG00000049685	PTDSS2	-2.57646	3.66257	15.7172	7.35532e-05	0.000388986	3.41007	4.84	3.11	Upregulated in 120
ENSBTAG00000004782	PTPRCAP	-3.10265	3.46602	12.4451	0.000419087	0.00168879	2.77242	4.32	2.74	Upregulated in 120
ENSBTAG00000021771	PTTG1IP	-1.73289	5.5683	26.6204	2.47615e-07	3.03266e-06	5.51818	6.56	5.03	Upregulated in 120
ENSBTAG00000037493	PUF60	-1.80975	6.70454	19.6026	9.53403e-06	6.833e-05	4.16539	7.69	5.65	Upregulated in 120
ENSBTAG00000012990	PUS1	-2.35	3.25578	11.2605	0.000791729	0.00290014	2.53758	4.37	3.11	Upregulated in 120
ENSBTAG00000007105	PWP2	-1.55145	4.89873	8.41837	0.00371448	0.010729	1.96944	5.64	4.46	Upregulated in 120
ENSBTAG00000038738	PXMP4	-1.61145	3.2596	8.4825	0.00358579	0.0104145	1.98236	4.56	3.39	Upregulated in 120
ENSBTAG00000005835	PYCR2	-3.19588	3.58843	21.9944	2.73453e-06	2.36711e-05	4.62578	4.95	2.67	Upregulated in 120
ENSBTAG00000018928	QARS1	-2.4693	3.30408	8.76537	0.00307004	0.00910041	2.04094	4.4	2.79	Upregulated in 120
ENSBTAG00000037941	QTRT1	-3.396	4.56592	38.233	6.27812e-10	1.7846e-08	7.74846	5.79	3.16	Upregulated in 120
ENSBTAG00000046406	R3HDM4	-2.06639	4.52547	14.6986	0.000126143	0.000615644	3.21067	5.51	3.9	Upregulated in 120
ENSBTAG00000006162	RAB11FIP5	-1.69509	2.65745	7.89696	0.0049518	0.013728	1.86239	4.13	3.05	Upregulated in 120
ENSBTAG00000025425	RAB24	-1.99444	3.8634	13.5743	0.000229305	0.00101226	2.99471	5.1	3.48	Upregulated in 120
ENSBTAG00000003208	RAB33B	-2.01726	3.24494	11.2959	0.000776803	0.00286015	2.54361	4.67	3.01	Upregulated in 120
ENSBTAG00000010635	RAB3A	-1.67393	5.4266	11.7418	0.000611129	0.00232777	2.63306	6.3	4.63	Upregulated in 120
ENSBTAG00000006542	RABEP2	-2.55641	3.43705	20.1802	7.04777e-06	5.31361e-05	4.27461	4.8	3.07	Upregulated in 120
ENSBTAG00000015116	RAD23A	-1.52933	3.59992	9.01113	0.0026834	0.00813919	2.08942	4.82	3.65	Upregulated in 120
ENSBTAG00000005225	RAD52	-1.55321	5.58349	11.3242	0.000765031	0.00282819	2.54849	6.4	4.9	Upregulated in 120
ENSBTAG00000019901	RAD54L	-1.90144	5.27491	27.1361	1.89619e-07	2.45078e-06	5.6107	6.35	4.63	Upregulated in 120
ENSBTAG00000012141	RAD9A	-1.97785	6.87606	27.0687	1.96348e-07	2.52997e-06	5.59689	8.01	5.65	Upregulated in 120
ENSBTAG00000006656	RANBP1	-1.55656	6.36319	20.3026	6.61092e-06	5.04757e-05	4.29692	7.23	5.8	Upregulated in 120
ENSBTAG00000006870	RASGEF1A	-1.98233	7.48074	49.3194	2.17495e-12	1.41639e-10	9.84882	8.72	6.43	Upregulated in 120
ENSBTAG00000045834	RASSF7	-2.02918	4.86091	21.5105	3.51894e-06	2.96083e-05	4.52859	5.9	4.26	Upregulated in 120
ENSBTAG00000015721	RAVER1	-1.78595	3.26637	5.47084	0.0193363	0.0428937	1.36761	4.32	3.05	Upregulated in 120
ENSBTAG00000031688	RBM4	-1.9426	7.87631	38.404	5.7514e-10	1.65161e-08	7.78209	9.05	6.86	Upregulated in 120
ENSBTAG00000013440	RBM42	-1.72684	8.30188	28.3676	1.00331e-07	1.40698e-06	5.85171	9.43	7.5	Upregulated in 120
ENSBTAG00000000423	RBM4B	-2.15425	5.66282	30.7152	2.98817e-08	5.0285e-07	6.29856	6.78	4.57	Upregulated in 120
ENSBTAG00000034269	RCBTB1	-1.95112	4.44876	18.6759	1.54932e-05	0.000103133	3.9866	5.59	3.98	Upregulated in 120
ENSBTAG00000003788	RCC1	-1.56567	3.08321	5.42287	0.0198747	0.0438932	1.3576	4.35	3.14	Upregulated in 120
ENSBTAG00000021799	RCN3	-1.80416	6.1663	21.418	3.69285e-06	3.08557e-05	4.51067	7.16	5.27	Upregulated in 120
ENSBTAG00000000030	RDM1	-1.89046	3.44947	10.5027	0.00119203	0.00411054	2.3861	4.74	3.25	Upregulated in 120
ENSBTAG00000009504	REEP4	-1.99821	5.86046	12.3714	0.000435956	0.00174507	2.75819	6.65	4.55	Upregulated in 120
ENSBTAG00000016381	REM2	-2.29198	4.18052	16.7867	4.1825e-05	0.000240379	3.6191	5.14	3.77	Upregulated in 120
ENSBTAG00000032493	RETREG3	-2.00188	6.4561	31.6249	1.87015e-08	3.34086e-07	6.47614	7.44	5.5	Upregulated in 120
ENSBTAG00000018589	RFC2	-1.96041	5.61611	29.7291	4.96837e-08	7.77023e-07	6.10957	6.61	4.9	Upregulated in 120
ENSBTAG00000004499	RGS3	-2.85285	3.45186	24.6869	6.74397e-07	7.04017e-06	5.15242	4.78	3.04	Upregulated in 120
ENSBTAG00000019805	RHBDF1	-3.03927	3.23795	10.7892	0.00102096	0.00360486	2.44311	4.43	2.38	Upregulated in 120
ENSBTAG00000014299	RHOC	-1.67571	5.15267	18.0949	2.10167e-05	0.000132958	3.87628	6.19	4.6	Upregulated in 120
ENSBTAG00000020600	RHOD	-1.52971	3.70616	5.39064	0.0202451	0.0445339	1.35131	4.89	3.24	Upregulated in 120
ENSBTAG00000004551	RHOT2	-3.89372	4.1584	20.5074	5.93999e-06	4.61914e-05	4.33544	4.8	2.83	Upregulated in 120
ENSBTAG00000004863	RIC3	-1.82847	5.06544	15.0735	0.000103406	0.000522559	3.28186	6.15	4.15	Upregulated in 120
ENSBTAG00000018726	RIMS3	-2.1202	2.55464	6.92971	0.00847755	0.0215109	1.66734	3.99	2.57	Upregulated in 120
ENSBTAG00000001775	RINL	-1.92535	4.39161	19.2089	1.17164e-05	8.13379e-05	4.08971	5.55	3.99	Upregulated in 120
ENSBTAG00000002921	RMDN3	-2.77853	7.22472	47.344	5.95616e-12	3.36343e-10	9.47322	8.49	5.33	Upregulated in 120
ENSBTAG00000006371	RMND5B	-2.19463	4.92823	18.3724	1.81672e-05	0.000117826	3.92876	5.91	4.04	Upregulated in 120
ENSBTAG00000016235	RNASEH1	-1.5185	5.10543	6.40631	0.0113716	0.0274549	1.56138	5.54	4.7	Upregulated in 120
ENSBTAG00000016411	RNF122	-2.19573	3.5195	9.80728	0.00173822	0.00568198	2.2455	4.62	3.09	Upregulated in 120
ENSBTAG00000014349	RNF126	-1.69828	4.40054	10.8885	0.000967648	0.00343101	2.46458	5.38	4.06	Upregulated in 120
ENSBTAG00000003817	RNF25	-1.95895	6.6126	21.3726	3.78136e-06	3.14702e-05	4.5021	7.66	5.37	Upregulated in 120
ENSBTAG00000013726	RNPEP	-1.71877	3.81374	11.9238	0.000554218	0.00214301	2.66898	4.99	3.77	Upregulated in 120
ENSBTAG00000016331	ROGDI	-2.92345	4.74476	39.4058	3.44266e-10	1.05717e-08	7.97585	5.88	3.69	Upregulated in 120
ENSBTAG00000017389	RPLP0	-1.62206	7.80188	21.4228	3.68356e-06	3.08086e-05	4.51133	8.9	6.91	Upregulated in 120
ENSBTAG00000003332	RPP40	-1.82679	4.03783	12.6185	0.000381951	0.00155937	2.80705	5.26	3.57	Upregulated in 120
ENSBTAG00000009757	RPSA	-1.5614	7.99491	28.3775	9.98166e-08	1.4021e-06	5.85322	9.15	7.31	Upregulated in 120
ENSBTAG00000007968	RPUSD3	-1.78679	6.72381	20.224	6.88824e-06	5.21671e-05	4.2826	7.74	5.67	Upregulated in 120
ENSBTAG00000020900	RPUSD4	-1.53673	3.87362	6.51315	0.0107079	0.0261377	1.58273	4.92	3.58	Upregulated in 120
ENSBTAG00000003981	RRP1	-2.98082	5.43944	29.5195	5.53568e-08	8.53063e-07	6.06902	6.44	3.89	Upregulated in 120
ENSBTAG00000002191	RRP12	-1.76972	4.24361	16.083	6.06261e-05	0.000328678	3.48323	5.36	4.05	Upregulated in 120
ENSBTAG00000009549	RSPH9	-1.50661	3.48355	6.35386	0.0117126	0.0281001	1.55129	4.76	3.27	Upregulated in 120
ENSBTAG00000011070	RTCB	-1.71449	7.65937	27.3573	1.69122e-07	2.20619e-06	5.65636	8.72	6.84	Upregulated in 120
ENSBTAG00000021096	RTEL1	-1.57063	3.92317	5.55221	0.0184574	0.0411938	1.38517	4.87	3.54	Upregulated in 120
ENSBTAG00000000490	RTKN	-2.952	4.63369	22.4982	2.10339e-06	1.89283e-05	4.72289	5.82	3.18	Upregulated in 120
ENSBTAG00000000602	RXRB	-4.07573	3.45709	26.4417	2.71611e-07	3.29025e-06	5.48277	4.48	2.6	Upregulated in 120
ENSBTAG00000002248	SAC3D1	-3.17719	3.89441	15.2682	9.32745e-05	0.00047767	3.32087	4.81	2.82	Upregulated in 120
ENSBTAG00000045957	SAMM50	-1.90286	4.56196	13.5345	0.000234222	0.00103234	2.98618	5.58	3.99	Upregulated in 120
ENSBTAG00000012962	SARS1	-3.27785	4.20482	39.7945	2.82138e-10	8.79225e-09	8.0559	5.42	3.19	Upregulated in 120
ENSBTAG00000001780	SARS2	-2.27732	3.66316	9.42818	0.00213676	0.00677419	2.16914	4.57	3.18	Upregulated in 120
ENSBTAG00000003094	SART1	-1.50474	3.9596	7.92467	0.00487653	0.0135707	1.8674	5.12	3.65	Upregulated in 120
ENSBTAG00000046911	SCN10A	-1.94211	3.71064	7.29569	0.00691204	0.01818	1.74041	4.77	3.16	Upregulated in 120
ENSBTAG00000009155	SCN5A	-1.87206	5.30121	16.9052	3.92934e-05	0.000228025	3.64202	6.09	4.74	Upregulated in 120
ENSBTAG00000017825	SEC13	-2.24336	7.86205	34.4537	4.36518e-09	9.49061e-08	7.02271	8.96	6.48	Upregulated in 120
ENSBTAG00000017404	SEC14L2	-1.77816	2.90096	9.13525	0.00250731	0.00771634	2.11259	4.33	3.16	Upregulated in 120
ENSBTAG00000004937	SEC61A1	-1.80597	6.79285	17.8944	2.33511e-05	0.000145754	3.83638	7.7	5.73	Upregulated in 120
ENSBTAG00000008091	SELENBP1	-2.89959	7.96195	63.3491	1.73134e-15	3.23722e-13	12.4898	9.16	6.13	Upregulated in 120
ENSBTAG00000012228	SEMA4A	-2.04765	4.46588	15.7631	7.17903e-05	0.000382064	3.41786	5.53	3.82	Upregulated in 120
ENSBTAG00000008821	SEPHS1	-1.90027	4.1724	11.2952	0.000777075	0.00286015	2.54361	5.36	3.48	Upregulated in 120
ENSBTAG00000021219	SEPTIN1	-2.24643	6.86931	31.8795	1.64043e-08	2.97469e-07	6.52656	8.01	5.44	Upregulated in 120
ENSBTAG00000015368	SEPTIN4	-2.4378	4.51701	21.0142	4.55902e-06	3.69909e-05	4.4319	5.65	3.57	Upregulated in 120
ENSBTAG00000008609	SEPTIN8	-1.66582	8.7018	26.4981	2.63792e-07	3.21207e-06	5.49321	9.9	7.92	Upregulated in 120
ENSBTAG00000005340	SERGEF	-3.35361	3.18288	24.7042	6.68401e-07	7.00364e-06	5.15468	4.73	2.43	Upregulated in 120
ENSBTAG00000016507	SERHL2	-1.80644	3.95964	8.30575	0.00395197	0.0113256	1.94594	4.99	3.53	Upregulated in 120
ENSBTAG00000039808	SERPINA6	-1.63574	5.49301	7.21736	0.00722017	0.0188374	1.72498	6.45	4.14	Upregulated in 120
ENSBTAG00000010493	SERTAD1	-2.56542	4.131	16.8265	4.09574e-05	0.000235715	3.62761	5.25	3.31	Upregulated in 120
ENSBTAG00000010502	SERTAD3	-2.63248	3.15409	10.3462	0.00129743	0.00443401	2.3532	4.2	2.78	Upregulated in 120
ENSBTAG00000002948	SETD2	-1.76751	4.65764	6.21853	0.012642	0.0299971	1.52292	5.68	3.33	Upregulated in 120
ENSBTAG00000018935	SETMAR	-2.03906	3.21847	7.80493	0.00521038	0.0143081	1.84442	4.6	2.8	Upregulated in 120
ENSBTAG00000012495	SF3B4	-2.14083	5.72279	41.1894	1.38169e-10	4.92607e-09	8.3075	6.77	4.9	Upregulated in 120
ENSBTAG00000016883	SGF29	-2.55929	4.86887	29.1416	6.72755e-08	9.96577e-07	6.00149	6.01	3.87	Upregulated in 120
ENSBTAG00000045500	SGSM2	-3.32747	3.33378	24.5419	7.27104e-07	7.46991e-06	5.12668	4.74	2.66	Upregulated in 120
ENSBTAG00000024470	SH2D2A	-1.86785	4.31959	14.4292	0.000145526	0.000687994	3.16242	5.38	3.96	Upregulated in 120
ENSBTAG00000006007	SH3GL1	-1.68183	5.05988	11.4115	0.000729919	0.00272111	2.56525	5.98	4.39	Upregulated in 120
ENSBTAG00000003171	SHANK2	-1.5774	3.72109	9.70453	0.00183814	0.00596458	2.22442	4.93	3.65	Upregulated in 120
ENSBTAG00000039696	SHD	-1.88791	5.31438	10.8836	0.000970202	0.00343572	2.46398	6.35	4.01	Upregulated in 120
ENSBTAG00000005230	SHOX2	-1.52465	4.15627	10.2125	0.00139491	0.00471735	2.3263	5.31	3.92	Upregulated in 120
ENSBTAG00000015804	SIGMAR1	-2.0431	5.17548	17.2475	3.28129e-05	0.000195807	3.70817	6.22	4.12	Upregulated in 120
ENSBTAG00000019909	SIRT6	-3.26898	3.9159	22.8783	1.72586e-06	1.59927e-05	4.79608	5.06	2.88	Upregulated in 120
ENSBTAG00000000039	SIRT7	-2.09637	3.28992	11.7865	0.000596621	0.00228022	2.64202	4.62	3.15	Upregulated in 120
ENSBTAG00000013346	SIX5	-3.40493	3.61625	14.9385	0.000111072	0.000554305	3.25625	4.51	2.6	Upregulated in 120
ENSBTAG00000020853	SLC16A13	-1.98246	5.95616	25.0371	5.62368e-07	6.15314e-06	5.2109	6.97	4.99	Upregulated in 120
ENSBTAG00000021325	SLC19A3	-2.25131	4.33721	24.7936	6.38082e-07	6.76174e-06	5.16994	5.54	3.71	Upregulated in 120
ENSBTAG00000013577	SLC1A5	-2.18549	7.44402	26.7128	2.36057e-07	2.93381e-06	5.53257	8.35	6.16	Upregulated in 120
ENSBTAG00000025826	SLC24A1	-1.56651	3.42452	9.02819	0.00265848	0.0080777	2.09271	4.72	3.51	Upregulated in 120
ENSBTAG00000055145	SLC25A10	-1.78903	2.7169	6.66445	0.00983549	0.0243901	1.61279	3.95	3.15	Upregulated in 120
ENSBTAG00000000202	SLC25A19	-2.76615	3.9156	15.7782	7.122e-05	0.00037975	3.4205	5.07	2.98	Upregulated in 120
ENSBTAG00000000191	SLC25A20	-2.12024	6.01191	36.2486	1.73684e-09	4.21147e-08	7.37557	7.05	5.07	Upregulated in 120
ENSBTAG00000012890	SLC25A3	-4.59582	3.32557	33.5508	6.94272e-09	1.44237e-07	6.84092	4.69	2.2	Upregulated in 120
ENSBTAG00000046037	SLC25A5	-1.70069	7.40652	25.2712	4.98097e-07	5.58055e-06	5.25332	8.47	6.52	Upregulated in 120
ENSBTAG00000047418	SLC25A6	-1.85815	3.76321	14.5426	0.000137025	0.000654702	3.18396	4.98	3.66	Upregulated in 120
ENSBTAG00000038381	SLC26A6	-2.9153	4.88693	28.3196	1.0285e-07	1.43751e-06	5.84239	5.92	3.61	Upregulated in 120
ENSBTAG00000004303	SLC27A2	-2.10988	2.9825	6.71484	0.0095614	0.0237876	1.62365	4.38	2.57	Upregulated in 120
ENSBTAG00000015131	SLC29A1	-2.19927	4.39375	18.0959	2.1005e-05	0.000132958	3.87628	5.49	3.71	Upregulated in 120
ENSBTAG00000009617	SLC2A1	-1.77611	4.00005	9.86172	0.00168753	0.00553347	2.257	5.13	3.59	Upregulated in 120
ENSBTAG00000006957	SLC2A8	-2.88741	5.1536	27.8183	1.33257e-07	1.79972e-06	5.7448	6.12	3.77	Upregulated in 120
ENSBTAG00000014318	SLC33A1	-2.24992	3.2448	5.66224	0.017334	0.0392065	1.40664	4.51	2.26	Upregulated in 120
ENSBTAG00000030584	SLC35A4	-1.76468	3.30348	7.23204	0.00716137	0.018713	1.72786	4.34	3.43	Upregulated in 120
ENSBTAG00000040086	SLC38A8	-1.88072	4.87554	11.5092	0.000692509	0.0025966	2.58559	5.8	4.04	Upregulated in 120
ENSBTAG00000013240	SLC3A2	-2.61739	7.32722	34.5678	4.11652e-09	9.0199e-08	7.0448	8.5	5.43	Upregulated in 120
ENSBTAG00000002817	SLC46A1	-2.12503	4.37342	13.7457	0.0002093	0.000940733	3.02653	5.48	3.57	Upregulated in 120
ENSBTAG00000031553	SLC49A3	-1.76621	4.09551	5.72227	0.016751	0.038103	1.41904	5.05	3.2	Upregulated in 120
ENSBTAG00000003737	SLC51B	-1.84673	3.81835	13.8757	0.000195308	0.0008878	3.05168	5.02	3.65	Upregulated in 120
ENSBTAG00000006832	SLC5A6	-1.75869	5.06841	14.6067	0.000132446	0.00063826	3.195	6.03	4.4	Upregulated in 120
ENSBTAG00000013338	SLC7A9	-1.61937	4.35297	11.9748	0.000539236	0.00209085	2.67968	5.46	4.03	Upregulated in 120
ENSBTAG00000004629	SLC9A3	-1.88941	2.62414	7.22662	0.00718305	0.0187638	1.72668	4.2	2.68	Upregulated in 120
ENSBTAG00000001652	SLCO3A1	-1.92876	3.32574	9.23822	0.00237015	0.00738609	2.13159	4.67	3.09	Upregulated in 120
ENSBTAG00000017746	SLIT3	-1.6278	5.06986	8.20572	0.00417586	0.0118712	1.92551	5.84	4.32	Upregulated in 120
ENSBTAG00000012599	SMAD3	-2.74542	4.65667	13.5687	0.000229991	0.00101476	2.99364	5.24	3.5	Upregulated in 120
ENSBTAG00000001983	SMAGP	-1.55829	3.70814	7.70131	0.00551807	0.0150353	1.82289	4.93	3.43	Upregulated in 120
ENSBTAG00000003843	SMARCAL1	-1.79426	6.36991	38.6693	5.02049e-10	1.48219e-08	7.8291	7.47	5.59	Upregulated in 120
ENSBTAG00000009988	SMARCB1	-2.17142	4.97893	12.1794	0.000483193	0.00190783	2.71946	5.85	3.84	Upregulated in 120
ENSBTAG00000008764	SMYD5	-1.51743	4.29745	7.49	0.00620425	0.016625	1.77924	5.15	4.05	Upregulated in 120
ENSBTAG00000014554	SNAI1	-2.20005	3.68486	10.4679	0.00121469	0.0041772	2.37911	4.68	3.25	Upregulated in 120
ENSBTAG00000004188	SNAP47	-2.15308	4.16165	13.4887	0.000240001	0.00105175	2.97809	5.31	3.43	Upregulated in 120
ENSBTAG00000009077	SNRPA	-1.79145	4.72096	16.2212	5.63589e-05	0.000309116	3.50988	5.77	4.2	Upregulated in 120
ENSBTAG00000002243	SNX15	-2.28736	2.76496	8.51273	0.00352671	0.0102642	1.98868	4.06	2.74	Upregulated in 120
ENSBTAG00000019515	SNX17	-1.52159	7.21595	29.605	5.29674e-08	8.22264e-07	6.08499	8.32	6.56	Upregulated in 120
ENSBTAG00000026371	SNX29	-1.59899	3.99199	11.6133	0.000654807	0.00247287	2.6068	5.17	3.83	Upregulated in 120
ENSBTAG00000003422	SNX5	-1.85207	5.07192	27.216	1.81943e-07	2.36246e-06	5.62664	6.12	4.6	Upregulated in 120
ENSBTAG00000013708	SNX8	-2.03539	5.46149	25.3731	4.72459e-07	5.3431e-06	5.27221	6.56	4.55	Upregulated in 120
ENSBTAG00000025496	SORD	-3.2249	2.55274	16.1422	5.87589e-05	0.000320404	3.4943	4.06	2.37	Upregulated in 120
ENSBTAG00000008590	SPAG7	-2.40546	4.36809	30.394	3.52616e-08	5.84037e-07	6.23356	5.56	3.78	Upregulated in 120
ENSBTAG00000012041	SPG7	-4.55857	3.47696	48.0216	4.21554e-12	2.46316e-10	9.60851	4.9	2.42	Upregulated in 120
ENSBTAG00000040356	SPIRE2	-1.62573	4.42921	11.9697	0.000540739	0.00209571	2.67867	5.48	4.07	Upregulated in 120
ENSBTAG00000014653	SPNS1	-1.71576	3.5038	9.09747	0.00255963	0.00784382	2.10547	4.72	3.44	Upregulated in 120
ENSBTAG00000007429	SPNS2	-2.01052	3.23146	11.6183	0.00065307	0.00246741	2.60776	4.56	3.16	Upregulated in 120
ENSBTAG00000016175	SPNS3	-1.65785	4.84703	9.02012	0.00267024	0.00810804	2.09108	5.86	3.98	Upregulated in 120
ENSBTAG00000004524	SPPL2B	-2.55582	3.80154	9.68275	0.00186006	0.00601943	2.22044	4.63	3	Upregulated in 120
ENSBTAG00000006112	SPRTN	-1.61389	5.74275	19.9041	8.1426e-06	6.02037e-05	4.22038	6.61	5.24	Upregulated in 120
ENSBTAG00000010365	SQOR	-1.54649	7.04631	26.9368	2.10223e-07	2.66541e-06	5.57424	8.16	6.31	Upregulated in 120
ENSBTAG00000005304	SRM	-2.09185	4.34053	13.6208	0.000223688	0.000991629	3.00365	5.44	3.57	Upregulated in 120
ENSBTAG00000009228	SRP68	-1.91838	6.30546	23.6293	1.16798e-06	1.13318e-05	4.9457	7.32	5.29	Upregulated in 120
ENSBTAG00000005433	SSUH2	-2.06687	5.34037	17.795	2.4603e-05	0.000152775	3.81595	6.24	4.44	Upregulated in 120
ENSBTAG00000046548	ST6GALNAC4	-2.06445	4.08664	7.43783	0.0063867	0.0170272	1.76886	4.91	3.25	Upregulated in 120
ENSBTAG00000009600	STAMBP	-1.71938	4.20458	7.7554	0.00535523	0.0146523	1.83409	5.3	3.45	Upregulated in 120
ENSBTAG00000006001	STAP2	-1.94396	6.72586	25.6003	4.19965e-07	4.8672e-06	5.31272	7.79	5.58	Upregulated in 120
ENSBTAG00000033345	STAR	-1.51036	8.87602	25.1661	5.25984e-07	5.80791e-06	5.23598	10.13	8.23	Upregulated in 120
ENSBTAG00000015663	STIP1	-2.13272	7.34608	37.2009	1.06565e-09	2.73366e-08	7.56326	8.55	6.05	Upregulated in 120
ENSBTAG00000011639	STK11	-2.0506	4.0456	14.9116	0.000112668	0.00056094	3.25108	5.2	3.55	Upregulated in 120
ENSBTAG00000020964	STRIP1	-1.75508	8.18708	23.8623	1.03479e-06	1.01833e-05	4.99211	9.33	7.23	Upregulated in 120
ENSBTAG00000009490	STX5	-2.02749	3.99784	12.8948	0.000329491	0.00138133	2.8597	5.19	3.41	Upregulated in 120
ENSBTAG00000009178	STXBP2	-2.50294	4.89367	17.6849	2.60687e-05	0.000160572	3.79433	5.83	3.7	Upregulated in 120
ENSBTAG00000009461	STYXL1	-2.30934	7.53307	51.6886	6.50398e-13	4.93014e-11	10.3071	8.72	6.22	Upregulated in 120
ENSBTAG00000008635	SULT1A1	-1.74727	6.06774	16.3924	5.14906e-05	0.000286813	3.5424	6.74	5.41	Upregulated in 120
ENSBTAG00000017321	SUMO3	-1.61255	3.86354	7.71336	0.00548137	0.014945	1.8255	4.9	3.7	Upregulated in 120
ENSBTAG00000011554	SURF6	-2.7069	3.25821	13.1856	0.000282106	0.00121042	2.91706	4.35	2.94	Upregulated in 120
ENSBTAG00000000181	SUSD3	-3.01056	5.18814	27.5395	1.53917e-07	2.03306e-06	5.69185	6.23	3.62	Upregulated in 120
ENSBTAG00000004706	SUV39H1	-1.65305	4.92841	10.2535	0.00136425	0.00462295	2.33508	5.87	4.23	Upregulated in 120
ENSBTAG00000008196	SWSAP1	-1.51766	5.0769	19.0109	1.29976e-05	8.89121e-05	4.05104	6.1	4.75	Upregulated in 120
ENSBTAG00000012101	SYMPK	-2.10144	3.58977	13.7927	0.00020413	0.000923431	3.0346	4.81	3.35	Upregulated in 120
ENSBTAG00000005181	SYS1	-1.77056	3.81351	12.7566	0.000354748	0.00146532	2.83407	4.98	3.77	Upregulated in 120
ENSBTAG00000010334	SYTL3	-1.68238	4.25333	9.43858	0.00212467	0.00674095	2.17128	5.39	3.62	Upregulated in 120
ENSBTAG00000010185	TADA2B	-1.66667	9.27625	34.8417	3.57635e-09	7.98181e-08	7.0979	10.6	8.59	Upregulated in 120
ENSBTAG00000012421	TANGO2	-1.97115	4.78933	9.61267	0.0019324	0.00621054	2.20687	5.56	3.94	Upregulated in 120
ENSBTAG00000018086	TBC1D10A	-1.68374	4.97486	9.20685	0.00241112	0.00749155	2.12543	5.71	4.36	Upregulated in 120
ENSBTAG00000031852	TBC1D10B	-1.61592	3.52665	9.52051	0.00203188	0.00648322	2.18821	4.7	3.64	Upregulated in 120
ENSBTAG00000013330	TBC1D20	-2.84585	4.28586	17.6945	2.59372e-05	0.000159997	3.79589	5.51	2.94	Upregulated in 120
ENSBTAG00000020366	TBL3	-2.23298	4.46319	11.0585	0.000882811	0.00317706	2.49797	5.34	3.49	Upregulated in 120
ENSBTAG00000010504	TBRG4	-2.9985	4.07589	18.7947	1.45569e-05	9.79204e-05	4.00913	5.29	2.87	Upregulated in 120
ENSBTAG00000000292	TCIRG1	-2.73535	5.35117	23.76	1.09126e-06	1.06947e-05	4.97083	6.25	3.92	Upregulated in 120
ENSBTAG00000020402	TDRD9	-1.74406	5.59491	13.9496	0.000187773	0.000859588	3.06571	6.62	4.65	Upregulated in 120
ENSBTAG00000021594	TDRKH	-1.50564	7.94106	22.1924	2.46647e-06	2.15503e-05	4.66655	9.05	7.24	Upregulated in 120
ENSBTAG00000051678	TECPR1	-2.17175	2.4331	7.64372	0.00569704	0.0154529	1.81099	3.87	2.66	Upregulated in 120
ENSBTAG00000012632	TECR	-3.46316	5.38318	51.8086	6.11847e-13	4.72301e-11	10.3258	6.56	3.68	Upregulated in 120
ENSBTAG00000024884	TEDC2	-1.70417	4.79642	9.49443	0.00206097	0.00657104	2.18237	5.7	4.08	Upregulated in 120
ENSBTAG00000007437	TEKT1	-2.26253	3.41753	20.0319	7.61608e-06	5.67095e-05	4.24634	4.82	3.22	Upregulated in 120
ENSBTAG00000025071	TENM2	-1.61718	4.79944	16.0306	6.23266e-05	0.000336596	3.47289	5.79	4.51	Upregulated in 120
ENSBTAG00000007439	TENM4	-1.84797	3.81344	17.4048	3.02062e-05	0.000181799	3.74041	5.1	3.66	Upregulated in 120
ENSBTAG00000034796	TEX264	-2.23772	5.9824	27.7193	1.40258e-07	1.87343e-06	5.72736	7.04	4.74	Upregulated in 120
ENSBTAG00000012004	TGFB3	-1.55693	5.62177	15.3127	9.11042e-05	0.00046798	3.32977	6.63	4.93	Upregulated in 120
ENSBTAG00000007718	TGIF1	-2.31787	6.58573	37.8107	7.79524e-10	2.13645e-08	7.67031	7.58	5.37	Upregulated in 120
ENSBTAG00000035174	THOC3	-1.52194	6.80849	24.4252	7.72523e-07	7.86926e-06	5.10407	7.77	6.23	Upregulated in 120
ENSBTAG00000013150	THOC5	-1.81673	6.3516	29.7535	4.90608e-08	7.71584e-07	6.11262	7.34	5.58	Upregulated in 120
ENSBTAG00000001415	THOC6	-2.03101	5.60609	13.8171	0.000201489	0.000913431	3.03932	6.51	4.4	Upregulated in 120
ENSBTAG00000020446	THOP1	-2.13183	7.4717	29.825	4.72866e-08	7.50697e-07	6.12454	8.52	6.2	Upregulated in 120
ENSBTAG00000047059	TIMM17A	-1.59885	6.32591	25.0447	5.60156e-07	6.13692e-06	5.21205	7.33	5.68	Upregulated in 120
ENSBTAG00000015567	TIMM44	-2.10079	7.2232	39.6201	3.08491e-10	9.5428e-09	8.02032	8.34	6.08	Upregulated in 120
ENSBTAG00000002718	TINF2	-1.85277	7.97135	58.086	2.50908e-14	3.35102e-12	11.4748	9.28	7.08	Upregulated in 120
ENSBTAG00000003758	TKT	-2.33332	3.32551	9.15058	0.00248639	0.00767443	2.11495	4.35	3.01	Upregulated in 120
ENSBTAG00000006777	TLCD1	-1.91814	6.2724	46.2602	1.03544e-11	5.51402e-10	9.25853	7.38	5.46	Upregulated in 120
ENSBTAG00000025868	TLN1	-1.6239	3.23943	7.54459	0.00601904	0.0161854	1.79088	4.52	3.32	Upregulated in 120
ENSBTAG00000005069	TM7SF2	-1.54429	5.12147	7.57453	0.00591989	0.0159596	1.79698	5.97	4.27	Upregulated in 120
ENSBTAG00000002709	TM9SF1	-2.39269	6.47612	29.0986	6.87858e-08	1.0136e-06	5.99413	7.5	5.03	Upregulated in 120
ENSBTAG00000039630	TMED2	-2.16928	7.66431	27.1661	1.86702e-07	2.42051e-06	5.61609	8.56	6.41	Upregulated in 120
ENSBTAG00000009292	TMEM100	-2.38323	4.4282	12.7543	0.000355187	0.00146641	2.83374	5.51	3.27	Upregulated in 120
ENSBTAG00000016251	TMEM101	-1.99857	4.34016	9.92382	0.00163154	0.0053771	2.26945	5.39	3.42	Upregulated in 120
ENSBTAG00000000454	TMEM106C	-2.04286	6.05064	16.9051	3.9296e-05	0.000228025	3.64202	7.1	4.61	Upregulated in 120
ENSBTAG00000021604	TMEM138	-2.45886	3.2726	10.1131	0.00147217	0.00494288	2.30602	4.39	2.9	Upregulated in 120
ENSBTAG00000001576	TMEM140	-1.98677	4.30601	9.2061	0.0024121	0.00749184	2.12541	5.42	3.36	Upregulated in 120
ENSBTAG00000005206	TMEM14A	-1.80905	4.87103	11.0217	0.000900531	0.0032284	2.49101	5.83	4.01	Upregulated in 120
ENSBTAG00000018289	TMEM150A	-1.92025	7.02664	22.9776	1.63902e-06	1.5306e-05	4.81514	8.02	5.91	Upregulated in 120
ENSBTAG00000009058	TMEM177	-3.87173	4.37312	35.2865	2.84596e-09	6.54795e-08	7.18389	5.58	2.75	Upregulated in 120
ENSBTAG00000020540	TMEM198	-2.05317	3.61572	9.94506	0.00161281	0.00532583	2.27361	4.55	3.48	Upregulated in 120
ENSBTAG00000002369	TMEM217	-2.19529	3.29485	10.453	0.00122447	0.0042052	2.37621	4.64	2.92	Upregulated in 120
ENSBTAG00000009487	TMEM223	-2.03967	6.17632	21.3308	3.86481e-06	3.21012e-05	4.49348	7.29	4.86	Upregulated in 120
ENSBTAG00000012489	TMEM266	-2.45811	5.62012	29.7885	4.81844e-08	7.62075e-07	6.118	6.68	4.4	Upregulated in 120
ENSBTAG00000026825	TMEM37	-2.27755	5.82412	15.6213	7.73778e-05	0.000406402	3.39104	6.85	4.15	Upregulated in 120
ENSBTAG00000016954	TMEM39B	-1.60539	4.86387	9.77538	0.00176864	0.00576574	2.23915	5.84	4.19	Upregulated in 120
ENSBTAG00000032680	TMEM63B	-2.37635	3.80935	18.6376	1.58075e-05	0.000104728	3.97994	4.91	3.6	Upregulated in 120
ENSBTAG00000039141	TMEM74	-1.89273	2.94938	6.74377	0.00940754	0.0234964	1.629	4.27	2.86	Upregulated in 120
ENSBTAG00000048059	TMEM86A	-3.81819	5.36348	33.4014	7.49691e-09	1.54144e-07	6.81207	6.31	3.22	Upregulated in 120
ENSBTAG00000011229	TMUB1	-1.84544	2.7917	6.57616	0.0103354	0.0253681	1.59571	4.19	2.84	Upregulated in 120
ENSBTAG00000002404	TMX2	-2.35914	7.80297	42.4051	7.41978e-11	2.94481e-09	8.53094	9.03	6.27	Upregulated in 120
ENSBTAG00000037400	TNRC18	-2.76648	3.32473	26.483	2.65861e-07	3.22793e-06	5.49108	4.78	2.97	Upregulated in 120
ENSBTAG00000011243	TOE1	-2.37986	5.60374	16.0789	6.07575e-05	0.000329178	3.48257	6.6	3.95	Upregulated in 120
ENSBTAG00000007749	TONSL	-2.11803	4.53848	18.6851	1.54179e-05	0.000102876	3.98769	5.58	3.93	Upregulated in 120
ENSBTAG00000053372	TOP3B	-2.54197	3.22455	19.7391	8.87673e-06	6.43314e-05	4.19158	4.67	2.96	Upregulated in 120
ENSBTAG00000020305	TOR1A	-1.84203	7.28285	27.064	1.96826e-07	2.53225e-06	5.59649	8.42	6.19	Upregulated in 120
ENSBTAG00000001069	TP53	-2.02188	5.66599	14.6189	0.000131588	0.000635217	3.19708	6.62	4.39	Upregulated in 120
ENSBTAG00000021232	TPD52L2	-1.81378	7.59917	27.9929	1.21764e-07	1.67133e-06	5.77694	8.68	6.64	Upregulated in 120
ENSBTAG00000019822	TPPP3	-2.85749	4.57381	27.4288	1.62985e-07	2.13941e-06	5.66971	5.71	3.46	Upregulated in 120
ENSBTAG00000012642	TRADD	-2.43506	3.73917	15.4583	8.43475e-05	0.000437816	3.35871	4.99	3.08	Upregulated in 120
ENSBTAG00000010497	TRAF2	-1.92827	5.13901	7.914	0.00490538	0.0136218	1.86576	5.7	4.03	Upregulated in 120
ENSBTAG00000036009	TRAF6	-1.64255	6.12583	21.8877	2.89083e-06	2.48706e-05	4.60431	7.08	5.45	Upregulated in 120
ENSBTAG00000004877	TRAIP	-2.23348	4.50791	8.87042	0.00289828	0.00868762	2.0611	5.11	3.52	Upregulated in 120
ENSBTAG00000009112	TRAM2	-1.79337	6.27913	19.6877	9.11859e-06	6.57445e-05	4.18214	7.25	5.34	Upregulated in 120
ENSBTAG00000013955	TRAPPC9	-1.77158	4.30912	15.7515	7.22296e-05	0.000383917	3.41576	5.4	4.06	Upregulated in 120
ENSBTAG00000000871	TRIM27	-2.56946	3.43019	13.984	0.000184372	0.000846317	3.07247	4.82	2.74	Upregulated in 120
ENSBTAG00000005798	TRIM50	-3.27766	4.32998	14.3384	0.000152718	0.00071826	3.14372	5.07	2.85	Upregulated in 120
ENSBTAG00000019238	TRMO	-2.14969	4.6005	14.1993	0.000164435	0.00076482	3.11644	5.68	3.61	Upregulated in 120
ENSBTAG00000019325	TRMT1	-2.72406	5.9872	33.7032	6.41947e-09	1.34362e-07	6.87172	7.12	4.28	Upregulated in 120
ENSBTAG00000019871	TRMT2A	-3.06858	3.98011	12.2361	0.000468735	0.00185772	2.73102	4.64	2.93	Upregulated in 120
ENSBTAG00000005595	TRMU	-2.06318	5.28644	24.6723	6.79547e-07	7.08514e-06	5.14965	6.37	4.44	Upregulated in 120
ENSBTAG00000016555	TRPT1	-1.83606	4.9937	12.3682	0.000436717	0.00174635	2.75787	6.02	4.05	Upregulated in 120
ENSBTAG00000024219	TRPV6	-2.51054	4.78146	12.8731	0.000333348	0.00139264	2.85616	5.25	3.92	Upregulated in 120
ENSBTAG00000037980	TSEN2	-1.59089	3.55634	6.68294	0.00973401	0.0241741	1.61665	4.79	3.29	Upregulated in 120
ENSBTAG00000016912	TSFM	-1.85768	6.20137	25.2025	5.16163e-07	5.72954e-06	5.24188	7.21	5.32	Upregulated in 120
ENSBTAG00000010008	TTC12	-2.32386	4.7579	19.7129	8.99916e-06	6.49391e-05	4.18749	5.9	3.71	Upregulated in 120
ENSBTAG00000013509	TTC16	-1.88707	7.05592	32.6731	1.09035e-08	2.08505e-07	6.68088	8.11	6.1	Upregulated in 120
ENSBTAG00000009372	TTC5	-1.77989	7.09161	20.263	6.74922e-06	5.12527e-05	4.29028	8.09	6.04	Upregulated in 120
ENSBTAG00000007966	TTLL3	-3.11956	3.57683	23.8574	1.03742e-06	1.01973e-05	4.99151	4.95	2.78	Upregulated in 120
ENSBTAG00000001489	TUBA1A	-2.00163	5.86839	18.121	2.07304e-05	0.000131741	3.88028	6.68	4.93	Upregulated in 120
ENSBTAG00000040518	TUBA1C	-1.79599	7.65722	20.3376	6.49131e-06	4.98338e-05	4.30248	8.6	6.63	Upregulated in 120
ENSBTAG00000054330	TUBB2B	-3.81145	4.11885	27.756	1.37622e-07	1.84681e-06	5.73358	5.06	2.88	Upregulated in 120
ENSBTAG00000023730	TUBB3	-2.61565	6.52114	26.0359	3.35121e-07	3.96583e-06	5.40167	7.45	4.83	Upregulated in 120
ENSBTAG00000046337	TUBB6	-5.17807	4.46199	68.0257	1.61382e-16	4.84954e-14	13.3143	5.63	2.59	Upregulated in 120
ENSBTAG00000030347	TUBG2	-1.915	8.79266	40.8197	1.66939e-10	5.75665e-09	8.23983	10.08	7.85	Upregulated in 120
ENSBTAG00000000650	TUBGCP6	-1.54564	4.14981	5.61015	0.0178567	0.0401192	1.39665	5.2	3.48	Upregulated in 120
ENSBTAG00000019216	TUFM	-2.34335	7.12863	36.2789	1.71005e-09	4.15849e-08	7.38106	8.18	5.74	Upregulated in 120
ENSBTAG00000000014	TXN2	-1.5393	4.06982	8.61398	0.00333592	0.00978335	2.00951	5.24	3.69	Upregulated in 120
ENSBTAG00000039851	UBAC1	-1.58497	3.13538	6.4987	0.0107953	0.0262747	1.58046	4.35	3.31	Upregulated in 120
ENSBTAG00000017246	UBB	-2.15303	12.4059	40.3524	2.12044e-10	7.05194e-09	8.15169	13.5	11.4	Upregulated in 120
ENSBTAG00000018436	UBE2J1	-2.14467	2.75969	8.95996	0.0027596	0.00833198	2.07925	4.23	2.74	Upregulated in 120
ENSBTAG00000000010	UBL7	-2.93044	4.88515	18.3714	1.81766e-05	0.000117826	3.92876	5.77	3.41	Upregulated in 120
ENSBTAG00000010481	UBXN1	-1.61167	4.92094	10.9082	0.000957409	0.00340331	2.4681	5.86	4.32	Upregulated in 120
ENSBTAG00000013556	UNC13D	-1.95445	4.06831	8.76908	0.0030638	0.00908665	2.0416	5.01	3.49	Upregulated in 120
ENSBTAG00000015415	UNC80	-1.75831	3.7078	13.819	0.000201291	0.000913025	3.03952	5	3.61	Upregulated in 120
ENSBTAG00000001193	UNC93B1	-2.58366	3.55823	16.4834	4.90786e-05	0.000275672	3.55961	4.87	2.93	Upregulated in 120
ENSBTAG00000015758	USB1	-1.53325	6.70468	14.5483	0.000136611	0.000654211	3.18428	7.55	5.94	Upregulated in 120
ENSBTAG00000011134	USE1	-1.68421	6.83213	28.0867	1.16001e-07	1.60532e-06	5.79444	7.82	6.1	Upregulated in 120
ENSBTAG00000017873	USF1	-1.75329	4.692	14.6126	0.00013203	0.000636984	3.19587	5.77	4.1	Upregulated in 120
ENSBTAG00000016772	USP11	-1.99835	4.79439	13.9193	0.000190824	0.000870817	3.06007	5.8	3.93	Upregulated in 120
ENSBTAG00000019780	USP5	-1.89756	5.73949	14.6327	0.000130629	0.000631675	3.19951	6.64	4.64	Upregulated in 120
ENSBTAG00000012975	VDAC2	-1.70849	5.51742	16.6586	4.47474e-05	0.000254987	3.59348	6.57	4.64	Upregulated in 120
ENSBTAG00000001320	VPS16	-2.19561	5.69049	20.5373	5.84794e-06	4.5602e-05	4.34102	6.66	4.48	Upregulated in 120
ENSBTAG00000014838	VPS26B	-1.70954	7.71785	27.3826	1.66925e-07	2.18222e-06	5.6611	8.84	6.83	Upregulated in 120
ENSBTAG00000015499	VPS51	-1.78484	5.63624	14.1368	0.000169982	0.000787569	3.10371	6.53	4.75	Upregulated in 120
ENSBTAG00000012265	VWF	-2.33511	6.25672	18.4861	1.71151e-05	0.000112067	3.95052	7.34	4.46	Upregulated in 120
ENSBTAG00000004679	WARS1	-2.37745	6.11902	32.2912	1.32712e-08	2.46223e-07	6.60867	7.19	4.77	Upregulated in 120
ENSBTAG00000016951	WDFY1	-2.50917	5.69014	27.8962	1.28e-07	1.74553e-06	5.75807	6.76	4.36	Upregulated in 120
ENSBTAG00000002434	WDR18	-2.18153	3.93114	12.4835	0.000410569	0.00165924	2.78009	5.12	3.24	Upregulated in 120
ENSBTAG00000000683	WDR37	-3.26967	2.51113	16.2329	5.6014e-05	0.000307438	3.51224	3.96	2.41	Upregulated in 120
ENSBTAG00000047031	WDR5	-2.0002	7.69658	33.7941	6.12629e-09	1.2919e-07	6.88877	8.78	6.62	Upregulated in 120
ENSBTAG00000015042	WDR55	-1.73164	4.59486	21.0238	4.53611e-06	3.68406e-05	4.43367	5.7	4.31	Upregulated in 120
ENSBTAG00000009491	WDR74	-1.53621	5.2363	12.7635	0.00035345	0.00146283	2.83481	6.2	4.65	Upregulated in 120
ENSBTAG00000017905	WDR91	-1.64953	6.40912	16.346	5.27684e-05	0.000292872	3.53332	7.28	5.6	Upregulated in 120
ENSBTAG00000055143	WDR93	-3.55193	3.556	23.6912	1.13099e-06	1.10013e-05	4.95855	4.98	2.43	Upregulated in 120
ENSBTAG00000005970	XBP1	-1.84727	5.85452	30.1076	4.08728e-08	6.65191e-07	6.17705	6.88	5.12	Upregulated in 120
ENSBTAG00000008800	XKR8	-2.95038	3.7926	20.5856	5.7023e-06	4.46733e-05	4.34995	5	2.96	Upregulated in 120
ENSBTAG00000004438	XPNPEP1	-1.94632	3.9809	9.05529	0.00261936	0.00797368	2.09834	4.83	3.67	Upregulated in 120
ENSBTAG00000012830	YJU2	-1.87208	3.41384	10.0483	0.00152488	0.00508738	2.29351	4.73	3.18	Upregulated in 120
ENSBTAG00000002516	YJU2B	-1.6056	4.2641	11.2572	0.00079314	0.00290151	2.53738	5.37	3.94	Upregulated in 120
ENSBTAG00000017867	YPEL1	-1.67408	4.67186	9.08333	0.00257949	0.00787863	2.10355	5.59	4.05	Upregulated in 120
ENSBTAG00000009047	YPEL3	-1.83794	5.43324	23.9532	9.87055e-07	9.81688e-06	5.00803	6.4	4.84	Upregulated in 120
ENSBTAG00000018730	ZBTB17	-2.5295	3.2591	13.0397	0.000304963	0.00129176	2.88882	4.54	2.89	Upregulated in 120
ENSBTAG00000016735	ZBTB48	-2.11495	5.597	20.5724	5.74181e-06	4.48993e-05	4.34776	6.62	4.45	Upregulated in 120
ENSBTAG00000014680	ZBTB49	-1.57672	4.04951	5.44943	0.0195747	0.0433311	1.3632	4.77	3.78	Upregulated in 120
ENSBTAG00000046044	ZBTB8B	-1.50323	3.62737	5.63511	0.0176042	0.0397004	1.40121	4.85	3.28	Upregulated in 120
ENSBTAG00000011247	ZC3HC1	-1.81301	5.7974	24.0403	9.43406e-07	9.43854e-06	5.02509	6.76	5.08	Upregulated in 120
ENSBTAG00000035018	ZCCHC12	-2.73086	3.88271	15.7924	7.06876e-05	0.000377389	3.42321	5.05	2.98	Upregulated in 120
ENSBTAG00000012702	ZDHHC16	-2.69946	3.8419	19.4221	1.04789e-05	7.41541e-05	4.12986	5.05	3.18	Upregulated in 120
ENSBTAG00000020606	ZFAND2B	-2.79043	2.38106	16.6357	4.52902e-05	0.000257307	3.58955	4.08	2.5	Upregulated in 120
ENSBTAG00000015479	ZFPL1	-1.55222	4.94481	13.6428	0.000221084	0.000982153	3.00782	5.99	4.41	Upregulated in 120
ENSBTAG00000038976	ZGLP1	-2.65988	7.1126	25.5622	4.28347e-07	4.94391e-06	5.30593	7.86	5.39	Upregulated in 120
ENSBTAG00000015504	ZNF131	-1.79467	4.97522	8.23966	0.00409848	0.0116778	1.93264	5.91	3.85	Upregulated in 120
ENSBTAG00000050482	ZNF148	-1.82202	3.38581	6.06472	0.0137909	0.0323042	1.49074	4.52	3.04	Upregulated in 120
ENSBTAG00000016203	ZNF16	-1.63363	5.58221	8.40481	0.00374229	0.0107982	1.96665	6.36	4.55	Upregulated in 120
ENSBTAG00000001614	ZNF174	-2.32406	2.98635	10.038	0.00153345	0.0051069	2.29184	4.19	2.92	Upregulated in 120
ENSBTAG00000004675	ZNF18	-2.33571	5.21171	17.6442	2.66327e-05	0.000163448	3.78662	6.11	4.05	Upregulated in 120
ENSBTAG00000010541	ZNF346	-1.65271	4.39948	11.9241	0.000554115	0.00214301	2.66898	5.44	4.05	Upregulated in 120
ENSBTAG00000016190	ZNF394	-2.55973	3.97183	18.6094	1.60428e-05	0.000106036	3.97455	5.1	3.3	Upregulated in 120
ENSBTAG00000025659	ZNF618	-2.07384	3.0681	10.2234	0.00138671	0.00469149	2.32869	4.5	2.91	Upregulated in 120
ENSBTAG00000016441	ZNF622	-1.84412	7.68874	25.6768	4.03644e-07	4.69097e-06	5.32874	8.84	6.55	Upregulated in 120
ENSBTAG00000045791	ZNF623	-5.18534	2.4517	43.5691	4.0926e-11	1.76591e-09	8.75303	4.16	2.09	Upregulated in 120
ENSBTAG00000016028	ZNF691	-1.7045	5.90553	15.3909	8.7408e-05	0.000452864	3.34403	6.87	4.95	Upregulated in 120
ENSBTAG00000021115	ZNF692	-2.16586	2.88983	7.2575	0.00706055	0.0184897	1.73307	4.1	2.8	Upregulated in 120
ENSBTAG00000021222	ZNF771	-1.99016	5.15633	19.3139	1.10896e-05	7.74341e-05	4.11107	6.23	4.26	Upregulated in 120
ENSBTAG00000002650	ZPR1	-1.6374	5.96529	23.2964	1.38857e-06	1.32465e-05	4.8779	6.97	5.3	Upregulated in 120
ENSBTAG00000014478	ZSCAN29	-1.86475	3.1578	9.92644	0.00162921	0.00537365	2.26973	4.6	3.08	Upregulated in 120
ENSBTAG00000002655	ZWINT	-2.33498	6.14863	17.046	3.64846e-05	0.000213924	3.66974	7.18	4.37	Upregulated in 120
ENSBTAG00000020583	AASDH	2.11642	7.60219	50.9746	9.35702e-13	6.90614e-11	10.1608	6.99	8.95	Upregulated in DF
ENSBTAG00000009698	ABCD3	1.70755	6.76996	36.9402	1.21806e-09	3.06849e-08	7.51308	6.41	8.05	Upregulated in DF
ENSBTAG00000019467	ACTL7B	2.01324	5.01719	9.89682	0.00165565	0.00544803	2.26376	4.57	5.32	Upregulated in DF
ENSBTAG00000005481	ADAM10	2.01335	8.09951	64.6128	9.11635e-16	1.78384e-13	12.7486	7.57	9.69	Upregulated in DF
ENSBTAG00000012305	ADGRL2	2.38209	3.96113	11.7561	0.000606454	0.00231101	2.6362	3.68	4.68	Upregulated in DF
ENSBTAG00000004895	AFAP1L2	1.56016	5.06959	14.8999	0.00011337	0.000563768	3.2489	5.03	6	Upregulated in DF
ENSBTAG00000013403	AGBL5	2.79106	6.56757	45.9547	1.21021e-11	6.20895e-10	9.20698	5.48	7.62	Upregulated in DF
ENSBTAG00000014556	AGRP	1.63581	2.96764	6.67524	0.00977616	0.0242645	1.61503	3.41	4.23	Upregulated in DF
ENSBTAG00000001257	AGTPBP1	1.60209	4.52437	15.5071	8.21971e-05	0.000427974	3.36858	4.47	5.71	Upregulated in DF
ENSBTAG00000013949	AHCTF1	1.58788	6.94369	24.3199	8.15915e-07	8.25883e-06	5.08308	6.57	8.15	Upregulated in DF
ENSBTAG00000007593	AIDA	1.97275	5.01723	31.8645	1.65312e-08	2.99127e-07	6.52414	4.81	6.26	Upregulated in DF
ENSBTAG00000014752	AKAP11	2.71981	7.42148	88.6794	4.64283e-21	3.90647e-18	17.4082	6.32	9.02	Upregulated in DF
ENSBTAG00000007442	AKAP9	2.18998	7.88925	59.7409	1.08202e-14	1.59721e-12	11.7966	7.16	9.46	Upregulated in DF
ENSBTAG00000017788	AKT3	2.04629	5.29394	29.7429	4.93322e-08	7.73081e-07	6.11177	4.93	6.46	Upregulated in DF
ENSBTAG00000008133	ALKBH1	2.16363	9.72607	32.1829	1.40323e-08	2.58921e-07	6.58683	8.88	11.26	Upregulated in DF
ENSBTAG00000016221	AMOT	1.99191	6.71847	47.122	6.67037e-12	3.71685e-10	9.42982	6.21	8.01	Upregulated in DF
ENSBTAG00000024878	ANKRD31	1.72781	5.81442	19.6003	9.54552e-06	6.8354e-05	4.16524	5.53	6.69	Upregulated in DF
ENSBTAG00000013616	AP4E1	1.52921	5.53476	11.0806	0.000872338	0.00314206	2.50279	5.42	6.07	Upregulated in DF
ENSBTAG00000021661	APAF1	2.08533	8.21615	54.7062	1.39961e-13	1.38545e-11	10.8584	7.66	9.66	Upregulated in DF
ENSBTAG00000018852	APC	1.92688	6.22341	31.5941	1.90007e-08	3.37995e-07	6.47109	5.77	7.32	Upregulated in DF
ENSBTAG00000012712	AQR	1.78954	5.83248	27.8266	1.32687e-07	1.79779e-06	5.74526	5.54	6.9	Upregulated in DF
ENSBTAG00000039922	ARAP2	2.36682	8.03431	60.7686	6.41928e-15	1.03869e-12	11.9835	7.19	9.53	Upregulated in DF
ENSBTAG00000008438	ARFIP1	1.60577	7.87581	39.0835	4.06054e-10	1.22897e-08	7.91046	7.67	9.2	Upregulated in DF
ENSBTAG00000020100	ARHGAP11A	1.85635	6.69342	32.6238	1.11834e-08	2.13372e-07	6.67086	6.25	7.84	Upregulated in DF
ENSBTAG00000012677	ARHGAP12	1.8069	7.15861	53.47	2.62571e-13	2.40139e-11	10.6195	6.77	8.56	Upregulated in DF
ENSBTAG00000040427	ARHGAP19	1.67695	5.50363	24.5611	7.19886e-07	7.40479e-06	5.13049	5.35	6.54	Upregulated in DF
ENSBTAG00000004190	ARHGAP29	1.61448	8.40029	31.1018	2.44847e-08	4.21863e-07	6.37483	8.15	9.77	Upregulated in DF
ENSBTAG00000021343	ARHGEF12	1.50833	4.79451	20.6071	5.63872e-06	4.42164e-05	4.35442	4.87	5.97	Upregulated in DF
ENSBTAG00000011087	ARID2	1.51921	6.00243	20.4245	6.20299e-06	4.79265e-05	4.31942	5.83	6.98	Upregulated in DF
ENSBTAG00000019834	ARL 15.00	1.78476	5.48783	29.4557	5.72086e-08	8.76781e-07	6.05711	5.26	6.63	Upregulated in DF
ENSBTAG00000018502	ARMC9	2.53435	5.29808	25.414	4.62551e-07	5.26644e-06	5.27848	4.66	6.05	Upregulated in DF
ENSBTAG00000018252	ARRDC4	1.81737	5.74157	15.1377	9.99453e-05	0.000506896	3.29508	5.3	6.48	Upregulated in DF
ENSBTAG00000003185	ASAP1	2.32902	7.03978	72.366	1.78765e-17	6.53971e-15	14.1844	6.31	8.46	Upregulated in DF
ENSBTAG00000003954	ASH1L	1.98828	5.13377	22.2244	2.42574e-06	2.13049e-05	4.67152	4.87	6.12	Upregulated in DF
ENSBTAG00000018383	ATAD5	1.81252	7.2197	37.6378	8.51758e-10	2.26841e-08	7.64428	6.8	8.47	Upregulated in DF
ENSBTAG00000003221	ATF7IP	1.88884	4.01836	8.31524	0.00393137	0.0112704	1.94806	3.93	4.71	Upregulated in DF
ENSBTAG00000003111	ATM	1.65583	5.46908	13.9283	0.000189922	0.000867635	3.06166	5.25	6.19	Upregulated in DF
ENSBTAG00000024958	ATOSA	1.64782	7.31524	25.4585	4.51994e-07	5.17425e-06	5.28615	6.99	8.42	Upregulated in DF
ENSBTAG00000008340	ATOX1	2.39141	6.94884	23.9431	9.92234e-07	9.8452e-06	5.00678	6.07	7.38	Upregulated in DF
ENSBTAG00000000290	ATP11B	1.92247	8.07502	54.6346	1.45159e-13	1.4202e-11	10.8477	7.64	9.53	Upregulated in DF
ENSBTAG00000016484	ATP11C	2.11923	7.94429	67.1905	2.46502e-16	6.77557e-14	13.1691	7.32	9.52	Upregulated in DF
ENSBTAG00000013204	ATP13A3	1.88762	5.15356	23.0422	1.58482e-06	1.48328e-05	4.82878	4.85	6.35	Upregulated in DF
ENSBTAG00000001398	ATP2A2	1.7004	7.20014	44.0098	3.26736e-11	1.47804e-09	8.83031	6.86	8.57	Upregulated in DF
ENSBTAG00000011626	ATP2C1	1.8021	5.8964	34.9903	3.31354e-09	7.47457e-08	7.12641	5.56	7.14	Upregulated in DF
ENSBTAG00000039208	ATP5F1E	1.80294	8.51311	19.0596	1.26699e-05	8.70949e-05	4.06001	7.83	9.67	Upregulated in DF
ENSBTAG00000006342	ATP5IF1	1.96658	9.67101	24.6524	6.8659e-07	7.14434e-06	5.14604	9.18	10.71	Upregulated in DF
ENSBTAG00000005735	ATP5MC2	1.57112	5.35251	10.6361	0.00110903	0.00386714	2.41261	5.21	5.89	Upregulated in DF
ENSBTAG00000017496	ATP5ME	3.33786	7.73481	53.9798	2.02557e-13	1.91496e-11	10.7178	6.07	8.63	Upregulated in DF
ENSBTAG00000002094	ATP5MF	2.12022	7.66826	29.2194	6.46298e-08	9.6697e-07	6.01459	6.96	8.62	Upregulated in DF
ENSBTAG00000026886	ATP5MJ	2.39939	7.23207	29.2485	6.36642e-08	9.58266e-07	6.01851	6.26	8.05	Upregulated in DF
ENSBTAG00000045783	ATP5MK	4.78492	6.23025	102.056	5.39625e-24	2.2702e-20	19.6439	3.86	7.75	Upregulated in DF
ENSBTAG00000021227	ATP5PD	2.13448	9.68932	42.0829	8.74852e-11	3.37661e-09	8.47152	9.11	11.17	Upregulated in DF
ENSBTAG00000018278	ATP5PO	2.53505	10.2631	41.641	1.09671e-10	4.02958e-09	8.39474	9.42	11.41	Upregulated in DF
ENSBTAG00000018889	ATP6V0B	1.77786	8.43572	15.6031	7.81261e-05	0.000409566	3.38768	8.16	8.67	Upregulated in DF
ENSBTAG00000010018	ATP7A	1.80429	4.32702	5.6193	0.0177638	0.0399958	1.39799	4.18	4.33	Upregulated in DF
ENSBTAG00000011936	ATP8B4	1.58833	4.1456	18.5467	1.65789e-05	0.00010898	3.96265	4.37	5.43	Upregulated in DF
ENSBTAG00000011529	ATR	1.83567	5.987	28.4117	9.80683e-08	1.38216e-06	5.85944	5.58	7.13	Upregulated in DF
ENSBTAG00000038434	ATRX	2.5337	9.64615	64.9432	7.70888e-16	1.54435e-13	12.8113	8.69	11.39	Upregulated in DF
ENSBTAG00000004945	BBS7	1.68536	4.3873	8.0599	0.00452558	0.0127224	1.89543	4.52	4.78	Upregulated in DF
ENSBTAG00000006528	BBS9	1.92741	6.55803	40.6139	1.85485e-10	6.33484e-09	8.19826	6.01	7.94	Upregulated in DF
ENSBTAG00000021962	BCLAF3	1.87622	5.89568	19.0746	1.25707e-05	8.64836e-05	4.06307	5.52	6.65	Upregulated in DF
ENSBTAG00000000363	BDP1	1.59533	5.94904	15.0567	0.00010433	0.000525466	3.27946	5.66	6.77	Upregulated in DF
ENSBTAG00000027932	BIRC6	1.85588	6.93842	32.072	1.4856e-08	2.72328e-07	6.56491	6.47	8.07	Upregulated in DF
ENSBTAG00000011918	BLOC1S1	1.80386	5.5087	13.7115	0.00021314	0.000953915	3.02049	5.17	6.14	Upregulated in DF
ENSBTAG00000048798	BLTP1	2.47604	7.33417	59.368	1.30781e-14	1.86507e-12	11.7293	6.31	8.91	Upregulated in DF
ENSBTAG00000006040	BLTP3B	1.91027	5.2441	23.1328	1.51193e-06	1.42419e-05	4.84643	4.9	6.42	Upregulated in DF
ENSBTAG00000000231	BMPR1A	1.6537	6.67066	29.8043	4.77938e-08	7.5732e-07	6.12072	6.37	7.78	Upregulated in DF
ENSBTAG00000006420	BMPR2	2.10213	6.61027	53.249	2.93842e-13	2.6302e-11	10.58	6.02	7.97	Upregulated in DF
ENSBTAG00000004316	BOD1L1	2.10952	5.30088	34.2542	4.83637e-09	1.03809e-07	6.98376	4.88	6.6	Upregulated in DF
ENSBTAG00000014598	BPTF	2.03142	6.11869	36.8579	1.27059e-09	3.18178e-08	7.49733	5.61	7.31	Upregulated in DF
ENSBTAG00000022520	BRCA1	1.81851	7.79523	43.3082	4.6762e-11	1.97716e-09	8.70396	7.37	9.21	Upregulated in DF
ENSBTAG00000000988	BRCA2	1.66884	9.39927	37.221	1.05472e-09	2.71388e-08	7.56641	9.22	10.92	Upregulated in DF
ENSBTAG00000013602	BRWD1	2.14314	7.566	65.0852	7.17272e-16	1.47198e-13	12.8321	6.93	9.05	Upregulated in DF
ENSBTAG00000046185	BTBD7	1.50521	4.59525	13.4669	0.000242805	0.00106238	2.97372	4.75	5.57	Upregulated in DF
ENSBTAG00000049035	C14H8orf89	2.15665	4.19482	20.4396	6.1544e-06	4.76824e-05	4.32164	4.04	5.37	Upregulated in DF
ENSBTAG00000001395	C1H21orf91	1.74247	6.0085	31.5994	1.89486e-08	3.37783e-07	6.47136	5.76	7.07	Upregulated in DF
ENSBTAG00000012888	C2H2orf80	3.4269	5.73471	59.5847	1.17141e-14	1.69935e-12	11.7697	4.45	6.91	Upregulated in DF
ENSBTAG00000008351	C5H12orf60	1.83944	4.73497	8.95981	0.00275983	0.00833198	2.07925	4.68	4.75	Upregulated in DF
ENSBTAG00000016549	CARMIL1	1.55049	6.57539	30.7273	2.9696e-08	5.00725e-07	6.3004	6.36	7.73	Upregulated in DF
ENSBTAG00000011313	CASP8AP2	2.07661	8.30151	33.1625	8.47692e-09	1.69821e-07	6.77001	7.55	9.68	Upregulated in DF
ENSBTAG00000006726	CCDC102B	2.18109	3.25573	13.982	0.000184572	0.000846317	3.07247	3.4	4.63	Upregulated in DF
ENSBTAG00000027321	CCDC18	1.65415	7.70503	32.7836	1.03011e-08	1.99344e-07	6.7004	7.41	8.97	Upregulated in DF
ENSBTAG00000020233	CCDC186	2.00977	8.63065	69.7026	6.89543e-17	2.23147e-14	13.6514	8.16	10.28	Upregulated in DF
ENSBTAG00000014234	CCDC196	1.98722	3.51267	8.86576	0.00290569	0.00870616	2.06017	3.63	4.32	Upregulated in DF
ENSBTAG00000017469	CCDC88A	1.9864	8.80586	45.0301	1.94028e-11	9.3825e-10	9.02768	8.3	10.33	Upregulated in DF
ENSBTAG00000008832	CCL1	1.63739	4.60685	7.99879	0.00468086	0.0130851	1.88322	4.38	5.36	Upregulated in DF
ENSBTAG00000014158	CCNT2	1.55781	5.92292	16.316	5.36099e-05	0.000296564	3.52788	5.72	6.75	Upregulated in DF
ENSBTAG00000003960	CCP110	2.2185	7.18236	44.8654	2.11054e-11	1.01475e-09	8.99364	6.47	8.39	Upregulated in DF
ENSBTAG00000017611	CCSER2	1.65757	7.47613	44.4152	2.65615e-11	1.23474e-09	8.90842	7.18	8.86	Upregulated in DF
ENSBTAG00000000322	CD2AP	1.74809	6.13113	22.9616	1.65271e-06	1.54167e-05	4.81201	5.84	7.05	Upregulated in DF
ENSBTAG00000005397	CD46	1.96759	6.86157	42.7442	6.23858e-11	2.53582e-09	8.59588	6.31	8.2	Upregulated in DF
ENSBTAG00000011589	CDC14B	1.93292	3.38623	8.6071	0.00334855	0.00981354	2.00817	3.55	4.35	Upregulated in DF
ENSBTAG00000002726	CDC27	2.1377	9.46349	74.9918	4.7268e-18	2.20952e-15	14.6557	8.99	11.16	Upregulated in DF
ENSBTAG00000022777	CDC42BPA	1.97542	7.54558	45.678	1.39379e-11	7.06469e-10	9.15091	6.95	8.99	Upregulated in DF
ENSBTAG00000001528	CDK13	1.53262	5.41982	17.1863	3.38876e-05	0.000200514	3.69786	5.34	6.4	Upregulated in DF
ENSBTAG00000020504	CDK2AP1	2.41614	7.15808	63.6194	1.50932e-15	2.88624e-13	12.5397	6.29	8.62	Upregulated in DF
ENSBTAG00000018254	CDKN1B	2.77849	7.83302	49.9224	1.59948e-12	1.0681e-10	9.97139	6.52	9.18	Upregulated in DF
ENSBTAG00000048620	CEBPZOS	1.94196	5.84012	19.443	1.03648e-05	7.35326e-05	4.13352	5.25	6.88	Upregulated in DF
ENSBTAG00000017932	CENATAC	1.79442	8.30461	22.7385	1.85613e-06	1.69387e-05	4.77112	7.85	9.3	Upregulated in DF
ENSBTAG00000009035	CENPE	1.94563	9.3677	40.0549	2.4693e-10	7.89988e-09	8.10238	8.89	10.94	Upregulated in DF
ENSBTAG00000024449	CENPF	1.96128	11.0368	45.0411	1.92943e-11	9.3825e-10	9.02768	10.71	12.61	Upregulated in DF
ENSBTAG00000013531	CENPS	2.48922	7.61587	56.1989	6.54968e-14	7.25118e-12	11.1396	6.66	8.99	Upregulated in DF
ENSBTAG00000009471	CEP135	1.54275	6.36742	23.1669	1.48529e-06	1.40418e-05	4.85258	6.13	7.43	Upregulated in DF
ENSBTAG00000003384	CEP162	2.759	6.25649	85.1519	2.76304e-20	1.93735e-17	16.7128	5.35	7.67	Upregulated in DF
ENSBTAG00000007566	CEP170	2.11622	8.43083	44.4611	2.59467e-11	1.21286e-09	8.91619	7.83	9.77	Upregulated in DF
ENSBTAG00000001902	CEP295	2.11638	7.14479	40.5645	1.90227e-10	6.43923e-09	8.19117	6.49	8.35	Upregulated in DF
ENSBTAG00000008082	CEP350	1.98827	7.15113	35.6797	2.3257e-09	5.46605e-08	7.26233	6.55	8.39	Upregulated in DF
ENSBTAG00000010547	CEP76	1.6105	3.78488	12.7718	0.000351891	0.00145709	2.83651	4.07	4.97	Upregulated in DF
ENSBTAG00000013464	CEP97	1.85251	4.86883	16.2188	5.643e-05	0.000309116	3.50988	4.62	5.8	Upregulated in DF
ENSBTAG00000014373	CETN3	1.59211	11.1095	22.213	2.44016e-06	2.14093e-05	4.6694	11.11	12.25	Upregulated in DF
ENSBTAG00000016147	CETN4	1.62526	7.44528	22.6244	1.96963e-06	1.79255e-05	4.74653	7.05	8.59	Upregulated in DF
ENSBTAG00000001090	CFAP210	1.76078	6.56477	21.5022	3.53429e-06	2.97078e-05	4.52713	6.01	7.76	Upregulated in DF
ENSBTAG00000020861	CHAMP1	1.56356	6.32212	31.5561	1.93762e-08	3.43949e-07	6.46351	6.13	7.47	Upregulated in DF
ENSBTAG00000049910	CHCHD7	1.76161	8.90039	20.6392	5.54492e-06	4.37254e-05	4.35927	8.5	9.88	Upregulated in DF
ENSBTAG00000017776	CHD2	1.76732	2.96379	6.56339	0.0104098	0.0255284	1.59298	3.45	3.94	Upregulated in DF
ENSBTAG00000021841	CHD7	1.55233	4.34112	16.0548	6.15341e-05	0.000332957	3.47761	4.55	5.48	Upregulated in DF
ENSBTAG00000017140	CIP2A	1.89527	8.49486	29.0739	6.96707e-08	1.02484e-06	5.98934	8.01	9.66	Upregulated in DF
ENSBTAG00000009923	CIPC	1.85274	3.86529	11.2583	0.000792698	0.00290116	2.53743	4.11	4.66	Upregulated in DF
ENSBTAG00000004448	CKAP5	1.85341	7.84774	43.9306	3.40221e-11	1.51462e-09	8.8197	7.42	9.23	Upregulated in DF
ENSBTAG00000011333	CLASP2	1.56926	3.69426	6.01839	0.0141576	0.0329976	1.48152	3.79	4.56	Upregulated in DF
ENSBTAG00000044044	CLOCK	2.07928	7.2048	52.4084	4.50801e-13	3.68256e-11	10.4338	6.56	8.65	Upregulated in DF
ENSBTAG00000008386	CLPX	1.50422	8.16346	28.5669	9.05143e-08	1.28213e-06	5.89207	8	9.46	Upregulated in DF
ENSBTAG00000002826	CLSPN	1.83185	7.1668	30.9798	2.60731e-08	4.45349e-07	6.3513	6.63	8.42	Upregulated in DF
ENSBTAG00000021099	CLVS2	1.73322	4.2957	8.83724	0.00295144	0.00880307	2.05537	4.05	5.33	Upregulated in DF
ENSBTAG00000047367	CMTR2	1.72808	4.40182	11.1098	0.000858727	0.00309834	2.50887	4.48	5.11	Upregulated in DF
ENSBTAG00000012674	CNKSR3	1.92887	3.6426	16.8336	4.08046e-05	0.000235296	3.62839	3.7	5.04	Upregulated in DF
ENSBTAG00000017362	CNOT6	1.70401	4.96633	20.2361	6.84484e-06	5.18851e-05	4.28496	4.88	6.04	Upregulated in DF
ENSBTAG00000049571	CNOT6L	2.02755	7.65861	56.984	4.39379e-14	5.35788e-12	11.271	7.06	9.19	Upregulated in DF
ENSBTAG00000021199	COA8	1.71958	6.74057	12.7605	0.00035401	0.00146399	2.83446	6.34	7	Upregulated in DF
ENSBTAG00000017907	COG3	1.69457	4.6989	11.2919	0.000778457	0.00286399	2.54303	4.73	5.32	Upregulated in DF
ENSBTAG00000016635	COG6	1.59682	7.6872	26.6935	2.38419e-07	2.94819e-06	5.53044	7.38	8.91	Upregulated in DF
ENSBTAG00000010910	COPS9	1.82372	8.33504	18.8787	1.39299e-05	9.45211e-05	4.02447	7.85	9.05	Upregulated in DF
ENSBTAG00000000808	COX14	1.96087	7.39823	20.1963	6.98887e-06	5.27416e-05	4.27785	6.85	7.88	Upregulated in DF
ENSBTAG00000002182	COX17	3.05559	7.26072	41.2794	1.3195e-10	4.72436e-09	8.32566	5.84	8.01	Upregulated in DF
ENSBTAG00000012788	COX6A1	2.24515	9.91604	25.2213	5.1115e-07	5.68139e-06	5.24555	9.37	10.41	Upregulated in DF
ENSBTAG00000014130	COX6C	3.54424	11.0981	60.7897	6.35098e-15	1.03869e-12	11.9835	9.26	12.2	Upregulated in DF
ENSBTAG00000014878	COX7A1	2.18213	6.99858	28.7292	8.32378e-08	1.18907e-06	5.92479	6.3	7.8	Upregulated in DF
ENSBTAG00000005096	COX7A2	2.8578	8.17272	50.1905	1.39525e-12	9.54442e-11	10.0203	6.83	9.38	Upregulated in DF
ENSBTAG00000020202	CRHBP	1.59099	4.93838	18.1733	2.01689e-05	0.00012905	3.88924	4.93	6.02	Upregulated in DF
ENSBTAG00000005665	CRK	1.98562	8.50854	57.2513	3.83539e-14	4.81657e-12	11.3173	8.06	10.03	Upregulated in DF
ENSBTAG00000019280	CRYBB1	1.97343	3.28581	7.60775	0.0058118	0.0156984	1.80414	3.5	4.17	Upregulated in DF
ENSBTAG00000005629	CRYBG2	2.286	7.61363	24.8614	6.16026e-07	6.58608e-06	5.18137	6.85	8.06	Upregulated in DF
ENSBTAG00000005165	CSGALNACT2	2.02728	7.10484	57.1964	3.94393e-14	4.88003e-12	11.3116	6.56	8.5	Upregulated in DF
ENSBTAG00000017550	CSNK1G3	1.77481	9.01646	33.9223	5.73575e-09	1.21563e-07	6.9152	8.75	10.34	Upregulated in DF
ENSBTAG00000000598	CST3	2.19219	7.38123	20.7542	5.2217e-06	4.14485e-05	4.38249	6.61	7.78	Upregulated in DF
ENSBTAG00000049868	CT83	2.08311	8.10329	32.214	1.38091e-08	2.55361e-07	6.59285	7.38	9.31	Upregulated in DF
ENSBTAG00000005072	CUBN	1.6893	3.09419	5.77755	0.0162322	0.0371135	1.43047	3.38	4.07	Upregulated in DF
ENSBTAG00000018569	CUL4B	1.76875	7.64344	39.9828	2.5621e-10	8.16574e-09	8.088	7.24	9.01	Upregulated in DF
ENSBTAG00000012882	CUL5	1.63827	6.05579	13.581	0.000228488	0.00101024	2.99557	5.81	6.59	Upregulated in DF
ENSBTAG00000018629	CWF19L2	1.53656	5.66169	13.6505	0.000220184	0.000979189	3.00913	5.4	6.54	Upregulated in DF
ENSBTAG00000001992	CYP51A1	1.50361	3.96655	6.95275	0.00836903	0.0212998	1.67163	4.34	4.49	Upregulated in DF
ENSBTAG00000001600	DCUN1D4	2.37161	8.06428	59.7583	1.0725e-14	1.59721e-12	11.7966	7.14	9.69	Upregulated in DF
ENSBTAG00000011636	DDIAS	1.72211	5.10133	22.3309	2.29487e-06	2.02826e-05	4.69288	4.9	6.34	Upregulated in DF
ENSBTAG00000014558	DDX21	1.68334	6.51491	29.9481	4.43773e-08	7.12577e-07	6.14717	6.11	7.82	Upregulated in DF
ENSBTAG00000019663	DECR1	1.78867	3.38213	6.18779	0.0128634	0.0304321	1.51667	3.2	4.69	Upregulated in DF
ENSBTAG00000012194	DENND2C	1.94549	3.80677	13.1085	0.000293966	0.00125174	2.90249	3.77	5.01	Upregulated in DF
ENSBTAG00000007681	DHFR	1.55448	7.11407	41.8199	1.0008e-10	3.72599e-09	8.42876	6.92	8.4	Upregulated in DF
ENSBTAG00000004199	DIABLO	1.51244	4.56406	9.31345	0.00227477	0.00713645	2.14652	4.69	5.17	Upregulated in DF
ENSBTAG00000050709	DIAPH2	1.56338	5.54972	14.9484	0.000110491	0.000552387	3.25776	5.3	6.56	Upregulated in DF
ENSBTAG00000012443	DIAPH3	1.84581	5.76497	27.9087	1.27178e-07	1.73714e-06	5.76017	5.41	6.9	Upregulated in DF
ENSBTAG00000019889	DIS3	1.77973	6.84447	26.1288	3.19391e-07	3.81726e-06	5.41825	6.4	7.89	Upregulated in DF
ENSBTAG00000020378	DLG1	2.07598	5.97403	33.5693	6.87711e-09	1.43228e-07	6.84397	5.43	7.14	Upregulated in DF
ENSBTAG00000002331	DLGAP5	1.80775	10.1088	39.9153	2.65216e-10	8.42086e-09	8.07464	9.89	11.64	Upregulated in DF
ENSBTAG00000046838	DMD	1.54157	4.72727	8.80368	0.00300624	0.00894747	2.0483	4.75	5.31	Upregulated in DF
ENSBTAG00000006748	DMXL1	2.28108	6.84476	46.9465	7.29513e-12	4.01184e-10	9.39666	6.08	8.11	Upregulated in DF
ENSBTAG00000021752	DNAJB4	1.58274	5.59046	17.6913	2.59808e-05	0.000160149	3.79548	5.41	6.54	Upregulated in DF
ENSBTAG00000002966	DNAJC13	1.52341	6.63276	20.718	5.32133e-06	4.21598e-05	4.3751	6.41	7.6	Upregulated in DF
ENSBTAG00000034785	DNAJC15	2.13557	6.10783	25.3603	4.75597e-07	5.36417e-06	5.2705	5.57	6.85	Upregulated in DF
ENSBTAG00000015648	DNAJC21	1.55007	6.16648	13.2477	0.000272909	0.00117636	2.92946	5.94	6.77	Upregulated in DF
ENSBTAG00000018239	DNAJC27	1.61848	5.64965	23.1464	1.50121e-06	1.41764e-05	4.84843	5.46	6.75	Upregulated in DF
ENSBTAG00000012065	DNAJC3	1.66471	8.05322	25.1843	5.21045e-07	5.76863e-06	5.23893	7.79	9.08	Upregulated in DF
ENSBTAG00000047679	DNTTIP2	1.70135	8.94221	39.0014	4.23491e-10	1.27715e-08	7.89376	8.7	10.44	Upregulated in DF
ENSBTAG00000000581	DOCK10	1.584	3.30787	6.33778	0.0118193	0.0283084	1.54808	3.81	4.17	Upregulated in DF
ENSBTAG00000019877	DOCK7	1.79547	5.6491	28.0498	1.18232e-07	1.63214e-06	5.78724	5.4	6.7	Upregulated in DF
ENSBTAG00000003535	DPM3	1.76671	5.29454	14.6356	0.000130427	0.00063106	3.19993	5.08	5.99	Upregulated in DF
ENSBTAG00000015434	DSTN	1.76167	11.1363	29.8616	4.64017e-08	7.38042e-07	6.13192	11.04	12.37	Upregulated in DF
ENSBTAG00000011998	DUT	2.32955	8.81987	54.472	1.57682e-13	1.52499e-11	10.8167	8.09	10.23	Upregulated in DF
ENSBTAG00000024605	DYNLL1	1.82421	10.6995	24.815	6.31032e-07	6.72427e-06	5.17236	10.63	11.56	Upregulated in DF
ENSBTAG00000001771	DYRK1A	2.16403	7.6384	42.9979	5.47992e-11	2.2602e-09	8.64585	6.85	9.08	Upregulated in DF
ENSBTAG00000006158	DZIP3	1.52134	5.64927	16.6055	4.60162e-05	0.000260263	3.58459	5.38	6.73	Upregulated in DF
ENSBTAG00000009439	EDRF1	1.61857	7.81377	48.4199	3.44051e-12	2.09772e-10	9.67825	7.6	9.23	Upregulated in DF
ENSBTAG00000000421	EEA1	2.00157	8.94744	54.8143	1.32474e-13	1.32695e-11	10.8771	8.49	10.53	Upregulated in DF
ENSBTAG00000005439	EEIG2	1.69641	2.84401	7.9692	0.00475801	0.0132694	1.87715	3.48	4.12	Upregulated in DF
ENSBTAG00000030189	EFCAB6	1.72423	3.42292	15.5074	8.21838e-05	0.000427974	3.36858	3.79	4.88	Upregulated in DF
ENSBTAG00000008172	EGLN3	1.603	3.81729	12.8531	0.000336921	0.00140548	2.85217	4.11	5.09	Upregulated in DF
ENSBTAG00000017633	EIF1AX	3.06233	11.2077	66.9449	2.79196e-16	7.34112e-14	13.1342	9.99	12.52	Upregulated in DF
ENSBTAG00000018862	EIF4E3	1.69211	3.74186	10.7808	0.0010256	0.00361972	2.44132	4.01	4.84	Upregulated in DF
ENSBTAG00000053726	EIF4EBP2	2.43588	4.16879	22.9171	1.69143e-06	1.5743e-05	4.80291	3.85	5.37	Upregulated in DF
ENSBTAG00000014007	ELMOD2	1.74689	7.23089	35.0604	3.19634e-09	7.27647e-08	7.13808	6.88	8.41	Upregulated in DF
ENSBTAG00000015498	ELOVL4	1.61015	7.53709	36.3531	1.64616e-09	4.01472e-08	7.39635	7.3	8.8	Upregulated in DF
ENSBTAG00000007704	ELOVL7	1.83544	5.20988	37.7158	8.18384e-10	2.20701e-08	7.65619	5.07	6.46	Upregulated in DF
ENSBTAG00000045510	EMC10	1.55245	4.08123	8.35173	0.0038532	0.0110878	1.95515	4.26	4.92	Upregulated in DF
ENSBTAG00000010006	EMC2	2.0952	7.42739	59.2242	1.40696e-14	1.97303e-12	11.7049	6.85	8.81	Upregulated in DF
ENSBTAG00000016185	ENAH	2.58493	4.25899	33.142	8.56687e-09	1.71215e-07	6.76646	3.83	5.68	Upregulated in DF
ENSBTAG00000002026	ENSBTAG00000002026	2.58841	9.3774	50.7915	1.02719e-12	7.51546e-11	10.124	8.49	10.59	Upregulated in DF
ENSBTAG00000005142	ENSBTAG00000005142	1.62483	5.91425	18.4903	1.70776e-05	0.000111909	3.95114	5.61	6.92	Upregulated in DF
ENSBTAG00000005654	ENSBTAG00000005654	3.23042	10.3626	34.9084	3.45591e-09	7.77487e-08	7.10931	8.79	10.49	Upregulated in DF
ENSBTAG00000006530	ENSBTAG00000006530	2.66224	4.31056	24.8953	6.0531e-07	6.51288e-06	5.18623	3.82	5.49	Upregulated in DF
ENSBTAG00000006878	ENSBTAG00000006878	1.62353	3.93135	10.7229	0.00105816	0.00372087	2.42936	4.21	4.93	Upregulated in DF
ENSBTAG00000007754	ENSBTAG00000007754	2.40495	4.46887	17.9866	2.22471e-05	0.000139796	3.85451	4.18	5.23	Upregulated in DF
ENSBTAG00000008388	ENSBTAG00000008388	1.63486	7.08491	27.6371	1.46347e-07	1.94837e-06	5.71033	6.73	8.29	Upregulated in DF
ENSBTAG00000008632	ENSBTAG00000008632	1.75064	5.64412	16.3325	5.31443e-05	0.000294763	3.53053	5.34	6.46	Upregulated in DF
ENSBTAG00000011844	ENSBTAG00000011844	1.65622	5.55288	13.6519	0.000220015	0.000978954	3.00924	5.34	6.25	Upregulated in DF
ENSBTAG00000012376	ENSBTAG00000012376	1.99595	3.30007	18.1811	2.00862e-05	0.000128619	3.8907	3.54	4.84	Upregulated in DF
ENSBTAG00000012898	ENSBTAG00000012898	2.26972	7.09791	32.4035	1.25263e-08	2.34215e-07	6.63039	6.28	8.06	Upregulated in DF
ENSBTAG00000013343	ENSBTAG00000013343	2.01077	10.3372	17.4529	2.94513e-05	0.000177764	3.75016	9.97	10.51	Upregulated in DF
ENSBTAG00000013836	ENSBTAG00000013836	2.01219	4.67771	22.5193	2.08042e-06	1.87617e-05	4.72673	4.43	5.96	Upregulated in DF
ENSBTAG00000013866	ENSBTAG00000013866	2.24442	6.1547	29.9537	4.42477e-08	7.11855e-07	6.14761	5.35	7.39	Upregulated in DF
ENSBTAG00000015156	ENSBTAG00000015156	3.5579	9.35079	67.4393	2.17277e-16	6.30404e-14	13.2004	7.27	10.88	Upregulated in DF
ENSBTAG00000015892	ENSBTAG00000015892	1.92755	9.02474	29.6675	5.12864e-08	8.006e-07	6.09658	8.42	10.46	Upregulated in DF
ENSBTAG00000018987	ENSBTAG00000018987	2.60006	4.79829	27.3922	1.66102e-07	2.17692e-06	5.66216	4.19	5.88	Upregulated in DF
ENSBTAG00000019543	ENSBTAG00000019543	2.44677	5.70484	29.228	6.43435e-08	9.65038e-07	6.01546	5.07	6.48	Upregulated in DF
ENSBTAG00000021433	ENSBTAG00000021433	1.86788	6.43833	21.124	4.30507e-06	3.52547e-05	4.45278	5.98	7.22	Upregulated in DF
ENSBTAG00000022275	ENSBTAG00000022275	1.88116	3.64269	15.3743	8.81788e-05	0.000455176	3.34182	3.94	4.91	Upregulated in DF
ENSBTAG00000022902	ENSBTAG00000022902	1.83215	7.67371	20.7853	5.13761e-06	4.08195e-05	4.38913	7.25	8.32	Upregulated in DF
ENSBTAG00000023434	ENSBTAG00000023434	2.23244	8.53869	18.497	1.70176e-05	0.000111602	3.95233	7.49	9.06	Upregulated in DF
ENSBTAG00000023666	ENSBTAG00000023666	2.70114	13.1822	52.6778	3.93018e-13	3.27412e-11	10.4849	12.36	13.91	Upregulated in DF
ENSBTAG00000024623	ENSBTAG00000024623	1.54657	3.585	14.1412	0.000169585	0.000786164	3.10449	4	5.01	Upregulated in DF
ENSBTAG00000025564	ENSBTAG00000025564	1.71648	7.22566	19.9196	8.07667e-06	5.98365e-05	4.22303	6.73	8.2	Upregulated in DF
ENSBTAG00000025760	ENSBTAG00000025760	2.13017	8.41231	30.1936	3.9099e-08	6.42537e-07	6.1921	7.65	9.56	Upregulated in DF
ENSBTAG00000027867	ENSBTAG00000027867	2.1421	4.19369	13.1555	0.000286675	0.00122627	2.91141	4.1	4.96	Upregulated in DF
ENSBTAG00000030592	ENSBTAG00000030592	3.32996	4.29506	28.9277	7.51326e-08	1.09561e-06	5.96034	3.49	5.35	Upregulated in DF
ENSBTAG00000032684	ENSBTAG00000032684	2.11304	6.61585	29.7595	4.89094e-08	7.70644e-07	6.11315	6	7.51	Upregulated in DF
ENSBTAG00000032979	ENSBTAG00000032979	2.18716	7.10319	38.3477	5.91979e-10	1.69419e-08	7.77104	6.48	8.05	Upregulated in DF
ENSBTAG00000034360	ENSBTAG00000034360	2.13451	8.44004	35.0583	3.19978e-09	7.27647e-08	7.13808	7.65	9.81	Upregulated in DF
ENSBTAG00000037710	ENSBTAG00000037710	1.75223	10.56	29.9301	4.47894e-08	7.17825e-07	6.14398	10.33	12.01	Upregulated in DF
ENSBTAG00000038715	ENSBTAG00000038715	2.07067	3.59715	5.87776	0.0153333	0.0353277	1.45188	3.46	3.96	Upregulated in DF
ENSBTAG00000039555	ENSBTAG00000039555	2.84715	10.6297	52.7676	3.75435e-13	3.22337e-11	10.4917	9.4	12.08	Upregulated in DF
ENSBTAG00000040435	ENSBTAG00000040435	3.06262	3.89147	33.2259	8.20522e-09	1.66909e-07	6.77752	3.6	5.13	Upregulated in DF
ENSBTAG00000045568	ENSBTAG00000045568	1.53116	3.27608	5.55724	0.0184044	0.0411192	1.38596	3.59	4.25	Upregulated in DF
ENSBTAG00000046943	ENSBTAG00000046943	3.39812	8.30994	60.5895	7.03093e-15	1.11619e-12	11.9523	6.61	9.28	Upregulated in DF
ENSBTAG00000047223	ENSBTAG00000047223	1.6566	7.45784	23.2018	1.45862e-06	1.38363e-05	4.85898	7.12	8.44	Upregulated in DF
ENSBTAG00000047768	ENSBTAG00000047768	2.4981	8.45667	40.8621	1.63356e-10	5.65627e-09	8.24747	7.48	9.56	Upregulated in DF
ENSBTAG00000049347	ENSBTAG00000049347	2.21246	3.2495	11.3883	0.000739101	0.00274803	2.56098	3.29	4.55	Upregulated in DF
ENSBTAG00000049406	ENSBTAG00000049406	3.11522	3.92879	21.0624	4.4457e-06	3.62814e-05	4.44032	3.38	4.96	Upregulated in DF
ENSBTAG00000049452	ENSBTAG00000049452	2.50421	8.66283	27.0603	1.97205e-07	2.53326e-06	5.59632	7.56	9.29	Upregulated in DF
ENSBTAG00000049833	ENSBTAG00000049833	3.98664	9.93007	89.7409	2.71486e-21	2.53809e-18	17.5955	7.44	11.68	Upregulated in DF
ENSBTAG00000050012	ENSBTAG00000050012	2.94385	3.92714	34.818	3.62018e-09	8.05825e-08	7.09376	3.42	5.45	Upregulated in DF
ENSBTAG00000050219	ENSBTAG00000050219	2.18834	8.31421	25.4072	4.64172e-07	5.27475e-06	5.2778	7.6	8.95	Upregulated in DF
ENSBTAG00000050302	ENSBTAG00000050302	4.98406	4.48363	92.9499	5.36344e-22	7.52134e-19	18.1237	2.81	6.13	Upregulated in DF
ENSBTAG00000050359	ENSBTAG00000050359	1.80862	7.42618	22.4075	2.20508e-06	1.96334e-05	4.707	6.83	8.52	Upregulated in DF
ENSBTAG00000051378	ENSBTAG00000051378	1.81374	5.24923	11.7215	0.000617836	0.00235012	2.62891	4.95	5.7	Upregulated in DF
ENSBTAG00000052071	ENSBTAG00000052071	3.28613	7.9569	50.2293	1.36789e-12	9.5119e-11	10.0217	6.3	8.8	Upregulated in DF
ENSBTAG00000052173	ENSBTAG00000052173	1.89461	3.83912	14.3354	0.000152961	0.000719002	3.14327	3.94	4.96	Upregulated in DF
ENSBTAG00000052272	ENSBTAG00000052272	1.71586	6.90603	13.7687	0.000206755	0.00093178	3.03069	6.52	7.24	Upregulated in DF
ENSBTAG00000053606	ENSBTAG00000053606	2.45431	5.99278	23.1311	1.51323e-06	1.42419e-05	4.84643	5.18	6.55	Upregulated in DF
ENSBTAG00000053679	ENSBTAG00000053679	1.87145	5.87174	11.504	0.000694447	0.00260271	2.58457	5.16	6.5	Upregulated in DF
ENSBTAG00000053755	ENSBTAG00000053755	2.07447	8.12152	33.5197	7.05452e-09	1.45482e-07	6.83719	7.49	9.24	Upregulated in DF
ENSBTAG00000053789	ENSBTAG00000053789	1.63549	6.48309	14.0371	0.00017924	0.000825466	3.0833	6.16	7	Upregulated in DF
ENSBTAG00000016198	EP300	1.66388	4.63198	19.1853	1.18624e-05	8.22836e-05	4.08469	4.64	5.82	Upregulated in DF
ENSBTAG00000044111	EPHA6	2.2169	6.46074	43.8845	3.48338e-11	1.54259e-09	8.81175	5.79	7.7	Upregulated in DF
ENSBTAG00000021798	ERBB2	1.50495	4.03398	8.12206	0.00437299	0.0123803	1.90727	4.4	4.73	Upregulated in DF
ENSBTAG00000000415	ERBIN	2.21272	6.72969	60.9793	5.76782e-15	9.70608e-13	12.013	6.05	8.15	Upregulated in DF
ENSBTAG00000021773	ERCC4	1.6116	7.43203	30.9329	2.671e-08	4.54935e-07	6.34205	7.17	8.61	Upregulated in DF
ENSBTAG00000005607	ERCC6L	1.58377	5.93892	20.4303	6.18421e-06	4.78253e-05	4.32034	5.75	6.85	Upregulated in DF
ENSBTAG00000051169	ERICH2	2.80802	5.37525	41.0503	1.48363e-10	5.22311e-09	8.28207	4.49	6.65	Upregulated in DF
ENSBTAG00000017031	ERICH3	1.64757	3.05131	6.0466	0.0139331	0.0325738	1.48713	3.44	4.27	Upregulated in DF
ENSBTAG00000017597	ESCO1	1.58511	4.60064	15.0139	0.000106722	0.000536252	3.27063	4.73	5.59	Upregulated in DF
ENSBTAG00000007130	ESF1	1.78552	8.63164	30.0827	4.14013e-08	6.72491e-07	6.17231	8.19	10.03	Upregulated in DF
ENSBTAG00000010392	ESRRG	1.63463	6.08773	36.9922	1.186e-09	3.01482e-08	7.52074	5.86	7.35	Upregulated in DF
ENSBTAG00000011727	ETAA1	1.65869	7.57296	26.9356	2.10344e-07	2.66541e-06	5.57424	7.25	8.7	Upregulated in DF
ENSBTAG00000013042	EXOC5	1.70745	8.34683	36.75	1.3429e-09	3.35286e-08	7.47458	8.04	9.75	Upregulated in DF
ENSBTAG00000016819	FABP3	2.03933	9.621	22.4242	2.18599e-06	1.95047e-05	4.70986	9.24	10.15	Upregulated in DF
ENSBTAG00000036016	FAM111B	1.56187	7.615	14.0383	0.000179128	0.000825466	3.0833	7.3	8.21	Upregulated in DF
ENSBTAG00000048876	FAM117B	1.62702	4.94879	26.0654	3.30041e-07	3.92227e-06	5.40646	4.97	6.12	Upregulated in DF
ENSBTAG00000008696	FAM120A	1.60431	5.72146	21.4989	3.54039e-06	2.97294e-05	4.52681	5.55	6.72	Upregulated in DF
ENSBTAG00000019130	FAM149B1	2.21132	6.21241	48.2372	3.77656e-12	2.25362e-10	9.64712	5.6	7.46	Upregulated in DF
ENSBTAG00000033429	FAM229B	1.9261	7.08072	23.4927	1.25388e-06	1.20988e-05	4.91726	6.51	7.94	Upregulated in DF
ENSBTAG00000020748	FAM76B	1.6371	5.84928	31.0473	2.51815e-08	4.32402e-07	6.36411	5.66	6.99	Upregulated in DF
ENSBTAG00000016433	FANCB	2.10871	4.13615	15.0201	0.000106375	0.00053499	3.27165	4.15	5.02	Upregulated in DF
ENSBTAG00000020657	FAT1	1.81419	5.41761	40.2094	2.28152e-10	7.46955e-09	8.12671	5.22	6.69	Upregulated in DF
ENSBTAG00000005376	FBXO30	1.79709	7.78285	21.9829	2.75086e-06	2.37636e-05	4.62409	7.31	8.8	Upregulated in DF
ENSBTAG00000006388	FBXO45	2.21859	6.67227	65.7714	5.06388e-16	1.12125e-13	12.9503	6	8.1	Upregulated in DF
ENSBTAG00000017545	FCHO2	1.58781	4.17595	11.7732	0.000600887	0.00229395	2.63942	4.45	5.07	Upregulated in DF
ENSBTAG00000008699	FEM1C	2.21538	6.90066	50.1104	1.45331e-12	9.86141e-11	10.0061	6.17	8.27	Upregulated in DF
ENSBTAG00000008905	FIGLA	1.84166	9.81507	17.3334	3.13628e-05	0.000187819	3.72626	9.38	10.54	Upregulated in DF
ENSBTAG00000001097	FKBP7	2.14235	4.8709	18.8062	1.44696e-05	9.74758e-05	4.0111	4.57	5.72	Upregulated in DF
ENSBTAG00000010247	FKTN	1.50557	3.52947	5.52759	0.0187189	0.0416668	1.38021	3.74	4.57	Upregulated in DF
ENSBTAG00000025634	FMN1	1.51787	4.04916	11.7861	0.000596749	0.00228022	2.64202	4.38	5.12	Upregulated in DF
ENSBTAG00000026851	FMNL2	1.95095	8.59896	47.898	4.48986e-12	2.58751e-10	9.58712	8.14	10.09	Upregulated in DF
ENSBTAG00000034045	FMR1NB	1.59592	4.92667	9.64365	0.00190007	0.00612821	2.21267	4.79	5.54	Upregulated in DF
ENSBTAG00000004383	FNBP1L	1.76983	8.31182	41.9166	9.52503e-11	3.59388e-09	8.44444	8.02	9.67	Upregulated in DF
ENSBTAG00000020681	FNDC3A	1.69919	7.06323	42.0569	8.86542e-11	3.40595e-09	8.46776	6.75	8.35	Upregulated in DF
ENSBTAG00000025443	FNIP1	2.36658	3.24356	9.10119	0.00255443	0.00783558	2.10593	3.12	4.16	Upregulated in DF
ENSBTAG00000015887	FOXJ3	1.56065	7.20323	35.695	2.3076e-09	5.45397e-08	7.26329	6.99	8.44	Upregulated in DF
ENSBTAG00000013420	FSD1L	1.5469	4.90934	17.4443	2.95853e-05	0.000178445	3.7485	4.88	6.01	Upregulated in DF
ENSBTAG00000014874	FYTTD1	1.83674	5.36647	48.061	4.13174e-12	2.43108e-10	9.6142	5.19	6.67	Upregulated in DF
ENSBTAG00000010251	GABRG2	1.52381	3.53424	7.19014	0.00733055	0.0190721	1.7196	3.92	4.46	Upregulated in DF
ENSBTAG00000010239	GARIN2	1.70031	9.31533	40.321	2.15483e-10	7.13807e-09	8.14642	9.19	10.74	Upregulated in DF
ENSBTAG00000016038	GCC2	1.52356	9.06731	33.224	8.21311e-09	1.66909e-07	6.77752	8.99	10.52	Upregulated in DF
ENSBTAG00000015571	GCLC	1.78882	7.44626	37.7513	8.03643e-10	2.18124e-08	7.6613	7.05	8.71	Upregulated in DF
ENSBTAG00000007534	GGH	1.89896	6.62353	24.872	6.12674e-07	6.56693e-06	5.18264	6.17	7.44	Upregulated in DF
ENSBTAG00000007863	GLS	2.00633	5.54815	33.5248	7.03601e-09	1.45457e-07	6.83727	5.17	6.71	Upregulated in DF
ENSBTAG00000004595	GML	2.30704	4.57167	7.13851	0.00754457	0.0195323	1.70925	3.61	4.68	Upregulated in DF
ENSBTAG00000016563	GOLGA4	1.67217	7.29116	27.9397	1.25154e-07	1.71227e-06	5.76643	6.82	8.65	Upregulated in DF
ENSBTAG00000008862	GOLGB1	1.99118	8.17493	44.0181	3.25354e-11	1.47804e-09	8.83031	7.57	9.69	Upregulated in DF
ENSBTAG00000032848	GOLPH3	3.20786	9.50616	95.7143	1.32717e-22	2.79171e-19	18.5541	8.07	11.08	Upregulated in DF
ENSBTAG00000000379	GOLT1B	1.66485	8.27801	41.14	1.41704e-10	5.03077e-09	8.29837	8.04	9.7	Upregulated in DF
ENSBTAG00000016046	GOPC	1.71184	6.6783	36.4321	1.58074e-09	3.9004e-08	7.40889	6.35	7.91	Upregulated in DF
ENSBTAG00000001574	GPATCH2	1.80943	6.82699	25.4057	4.64534e-07	5.27475e-06	5.2778	6.4	7.76	Upregulated in DF
ENSBTAG00000012124	GPBP1	1.75182	9.26298	31.2438	2.27569e-08	3.93984e-07	6.40452	8.95	10.69	Upregulated in DF
ENSBTAG00000008577	GRSF1	1.64526	7.14395	42.283	7.89774e-11	3.10521e-09	8.50791	6.84	8.5	Upregulated in DF
ENSBTAG00000001842	GSTM3	2.39283	13.6311	28.3944	9.89524e-08	1.39228e-06	5.85627	12.91	13.77	Upregulated in DF
ENSBTAG00000023999	GTF2A1L	2.01187	11.1612	43.9971	3.28866e-11	1.47972e-09	8.82982	10.83	12.64	Upregulated in DF
ENSBTAG00000008543	GTF2H5	1.71173	7.46435	24.3577	8.00072e-07	8.14003e-06	5.08937	6.92	8.76	Upregulated in DF
ENSBTAG00000007779	GTF3C3	1.77943	6.11198	32.2891	1.32856e-08	2.46223e-07	6.60867	5.83	7.2	Upregulated in DF
ENSBTAG00000018085	GTSF1	2.26476	10.651	25.3701	4.7319e-07	5.34419e-06	5.27212	10.13	11.16	Upregulated in DF
ENSBTAG00000005663	HAUS2	1.62517	6.26859	33.0309	9.07079e-09	1.79159e-07	6.74676	6.04	7.44	Upregulated in DF
ENSBTAG00000019843	HAUS6	1.55072	7.81345	31.0992	2.45176e-08	4.21863e-07	6.37483	7.58	9.13	Upregulated in DF
ENSBTAG00000022847	HEATR5A	1.61892	3.60951	5.46717	0.019377	0.0429613	1.36692	3.88	4.08	Upregulated in DF
ENSBTAG00000014310	HEATR5B	1.74187	6.60897	38.2042	6.37138e-10	1.79895e-08	7.74498	6.27	7.83	Upregulated in DF
ENSBTAG00000032477	HECTD1	2.1639	7.23502	60.3634	7.88645e-15	1.22883e-12	11.9105	6.54	8.73	Upregulated in DF
ENSBTAG00000011651	HECTD2	2.07545	2.97704	13.6852	0.000216148	0.000964812	3.01556	3.4	4.38	Upregulated in DF
ENSBTAG00000013916	HERC2	1.54758	4.83304	13.608	0.00022522	0.000997369	3.00114	4.91	5.67	Upregulated in DF
ENSBTAG00000014029	HERC4	2.1063	5.234	33.5336	7.00439e-09	1.4516e-07	6.83815	4.89	6.43	Upregulated in DF
ENSBTAG00000020935	HIF1A	1.59334	7.55168	30.1563	3.98587e-08	6.51207e-07	6.18628	7.29	8.77	Upregulated in DF
ENSBTAG00000010959	HINT1	2.54882	7.01922	37.6374	8.51933e-10	2.26841e-08	7.64428	5.98	8.04	Upregulated in DF
ENSBTAG00000014884	HIPK3	1.61047	4.07245	9.17192	0.00245756	0.00760498	2.1189	4.27	4.91	Upregulated in DF
ENSBTAG00000006618	HLF	1.52634	6.07661	24.6109	7.01531e-07	7.25145e-06	5.13957	5.87	7.22	Upregulated in DF
ENSBTAG00000030671	HOOK1	1.67424	7.0729	22.3102	2.31965e-06	2.04586e-05	4.68912	6.76	7.99	Upregulated in DF
ENSBTAG00000013226	HUS1	1.79891	6.71261	17.2582	3.26278e-05	0.000194841	3.71032	6.31	7.2	Upregulated in DF
ENSBTAG00000026716	IBTK	1.99862	7.56934	45.9877	1.18998e-11	6.18055e-10	9.20897	7.03	8.88	Upregulated in DF
ENSBTAG00000018501	ICE1	1.51464	4.45797	17.1932	3.37637e-05	0.000200148	3.69865	4.61	5.65	Upregulated in DF
ENSBTAG00000012368	IL21	2.23291	3.32582	7.40124	0.00651789	0.0173111	1.76168	3.29	3.97	Upregulated in DF
ENSBTAG00000012471	ILF2	1.59012	9.62988	16.2718	5.48752e-05	0.000301975	3.52003	9.62	10.25	Upregulated in DF
ENSBTAG00000014407	INO80D	1.93143	4.00272	24.4256	7.72354e-07	7.86926e-06	5.10407	4.14	5.36	Upregulated in DF
ENSBTAG00000021801	INPP5F	1.91244	8.35909	41.8719	9.74553e-11	3.64439e-09	8.43837	7.97	9.65	Upregulated in DF
ENSBTAG00000002112	INSIG2	1.87973	7.05339	41.3465	1.27501e-10	4.59368e-09	8.33784	6.6	8.31	Upregulated in DF
ENSBTAG00000012070	INTS2	1.86642	5.45195	24.1284	9.01218e-07	9.04875e-06	5.04341	5.14	6.5	Upregulated in DF
ENSBTAG00000002970	INTS6	1.66944	6.44274	12.7906	0.000348369	0.00144608	2.83981	6.13	6.86	Upregulated in DF
ENSBTAG00000012824	INTU	2.14739	3.86368	14.042	0.000178774	0.000824674	3.08372	3.79	4.9	Upregulated in DF
ENSBTAG00000016377	IPP	1.5139	5.7913	17.7101	2.57251e-05	0.000158921	3.79882	5.67	6.69	Upregulated in DF
ENSBTAG00000000897	IQGAP2	1.58689	8.03163	47.7999	4.72014e-12	2.70172e-10	9.56836	7.86	9.48	Upregulated in DF
ENSBTAG00000002504	IREB2	2.43065	5.19691	23.1951	1.46372e-06	1.38691e-05	4.85795	4.74	5.83	Upregulated in DF
ENSBTAG00000015910	ITGB1	1.57263	8.62896	30.9782	2.60942e-08	4.45349e-07	6.3513	8.48	9.96	Upregulated in DF
ENSBTAG00000000937	ITPRID2	1.54593	6.29442	26.736	2.33232e-07	2.90298e-06	5.53716	6.12	7.35	Upregulated in DF
ENSBTAG00000012817	JAG1	2.92171	8.70058	66.1831	4.10931e-16	9.87878e-14	13.0053	7.43	10.05	Upregulated in DF
ENSBTAG00000001573	JMJD1C	1.75769	7.06282	41.8808	9.70094e-11	3.64392e-09	8.43843	6.72	8.33	Upregulated in DF
ENSBTAG00000025856	JMY	1.79624	3.04687	5.84795	0.0155952	0.0358226	1.44584	3.32	4.05	Upregulated in DF
ENSBTAG00000012564	KANSL1	1.76813	5.71593	34.5014	4.2595e-09	9.28483e-08	7.03223	5.51	6.84	Upregulated in DF
ENSBTAG00000002920	KAT6B	1.57419	7.64536	42.0481	8.9055e-11	3.40595e-09	8.46776	7.44	9	Upregulated in DF
ENSBTAG00000003115	KBTBD2	1.50027	7.15679	24.1948	8.7065e-07	8.77323e-06	5.05684	6.91	8.3	Upregulated in DF
ENSBTAG00000011379	KCNH5	1.64174	5.94153	13.0032	0.000310959	0.0013128	2.8818	5.62	6.6	Upregulated in DF
ENSBTAG00000013580	KDM3A	1.52734	4.58531	10.3847	0.00127065	0.00435133	2.36138	4.65	5.37	Upregulated in DF
ENSBTAG00000000108	KHDC4	1.761	3.15448	10.0553	0.00151906	0.00507198	2.29482	3.47	4.61	Upregulated in DF
ENSBTAG00000009383	KIF11	1.70671	6.05934	26.4405	2.71776e-07	3.29025e-06	5.48277	5.76	7.16	Upregulated in DF
ENSBTAG00000005708	KIF20B	1.7864	11.0564	36.9568	1.20775e-09	3.06085e-08	7.51416	10.9	12.52	Upregulated in DF
ENSBTAG00000025477	KIF3A	1.54019	9.95006	28.8436	7.84628e-08	1.1324e-06	5.946	9.88	11.44	Upregulated in DF
ENSBTAG00000002280	KIF5B	1.60088	7.59379	29.2337	6.41522e-08	9.63888e-07	6.01597	7.31	8.82	Upregulated in DF
ENSBTAG00000020355	KLF4	2.67646	4.47849	19.3205	1.10516e-05	7.72327e-05	4.1122	3.99	5.2	Upregulated in DF
ENSBTAG00000006044	KLHL5	1.64773	4.89962	9.25311	0.00235096	0.00733443	2.13463	4.73	5.49	Upregulated in DF
ENSBTAG00000053398	KNL1	2.3678	8.03274	56.2177	6.48749e-14	7.25118e-12	11.1396	7.16	9.5	Upregulated in DF
ENSBTAG00000019278	KNTC1	1.69439	8.36989	23.926	1.00109e-06	9.90964e-06	5.00394	8.1	9.38	Upregulated in DF
ENSBTAG00000017713	KTN1	1.91833	9.823	42.5257	6.97602e-11	2.78181e-09	8.55567	9.49	11.35	Upregulated in DF
ENSBTAG00000011412	LAMB1	1.82623	4.0059	21.3801	3.76655e-06	3.1378e-05	4.50338	4.24	5.27	Upregulated in DF
ENSBTAG00000030587	LASP1	1.75684	3.18915	12.0436	0.000519712	0.00202541	2.69349	3.62	4.57	Upregulated in DF
ENSBTAG00000043950	LCA5	2.28067	5.72385	28.5588	9.08954e-08	1.28537e-06	5.89097	5.1	6.74	Upregulated in DF
ENSBTAG00000039435	LEMD3	2.01558	4.57946	14.6497	0.000129458	0.000628175	3.20192	4.18	5.58	Upregulated in DF
ENSBTAG00000015089	LGALS1	1.65502	5.94342	12.7592	0.000354254	0.00146399	2.83446	5.64	6.5	Upregulated in DF
ENSBTAG00000033267	LIN9	1.5249	4.58881	5.64662	0.0174891	0.0394904	1.40351	4.72	4.61	Upregulated in DF
ENSBTAG00000020142	LMBRD2	1.71037	6.35932	21.7584	3.0924e-06	2.63355e-05	4.57946	6.05	7.25	Upregulated in DF
ENSBTAG00000012659	LRIF1	2.16339	5.53226	20.695	5.38559e-06	4.26287e-05	4.3703	4.97	6.44	Upregulated in DF
ENSBTAG00000003338	LRRCC1	1.84386	7.87901	51.5944	6.8235e-13	5.12615e-11	10.2902	7.46	9.35	Upregulated in DF
ENSBTAG00000027900	LRRIQ1	1.82869	5.79735	19.5164	9.97402e-06	7.11198e-05	4.14801	5.27	6.91	Upregulated in DF
ENSBTAG00000004521	LSM 7.00	1.5952	7.61959	12.7146	0.000362808	0.00149275	2.82601	7.19	8.15	Upregulated in DF
ENSBTAG00000012649	LSM 8.00	1.57617	7.72453	28.8574	7.79088e-08	1.12633e-06	5.94833	7.45	9	Upregulated in DF
ENSBTAG00000000201	LTN1	2.68124	6.29328	32.9144	9.63084e-09	1.88853e-07	6.72388	5.28	7.12	Upregulated in DF
ENSBTAG00000016804	LYST	3.29669	5.36617	100.739	1.04954e-23	2.94362e-20	19.5311	4.33	6.92	Upregulated in DF
ENSBTAG00000002988	MACO1	1.75501	5.44157	34.4293	4.42013e-09	9.58529e-08	7.01839	5.26	6.66	Upregulated in DF
ENSBTAG00000045931	MAGT1	1.67842	4.62842	15.1402	9.98153e-05	0.000506542	3.29538	4.64	5.65	Upregulated in DF
ENSBTAG00000025029	MAN2A1	1.82277	4.5389	19.9191	8.07871e-06	5.98365e-05	4.22303	4.52	5.68	Upregulated in DF
ENSBTAG00000021145	MAP4K1	2.14036	7.70664	23.4863	1.25806e-06	1.21252e-05	4.91631	7.07	8.17	Upregulated in DF
ENSBTAG00000014792	MAP4K5	2.08533	6.18207	30.8011	2.85881e-08	4.83012e-07	6.31604	5.6	7.24	Upregulated in DF
ENSBTAG00000005865	MAPK6	2.38414	7.17417	71.875	2.29268e-17	8.03774e-15	14.0949	6.36	8.64	Upregulated in DF
ENSBTAG00000008755	MARCHF7	1.66305	8.18942	24.8484	6.20192e-07	6.62221e-06	5.179	7.91	9.28	Upregulated in DF
ENSBTAG00000006756	MATR3	1.54377	7.72048	29.0443	7.07404e-08	1.03876e-06	5.98348	7.52	8.93	Upregulated in DF
ENSBTAG00000019592	MBD5	1.67504	4.08115	19.8445	8.40027e-06	6.14073e-05	4.21178	4.35	5.33	Upregulated in DF
ENSBTAG00000010170	MBTPS1	1.62243	3.65041	9.23214	0.00237804	0.00740792	2.1303	4.03	4.66	Upregulated in DF
ENSBTAG00000004007	MCF 2.00	2.07348	7.27727	33.1798	8.40208e-09	1.68723e-07	6.77282	6.54	8.5	Upregulated in DF
ENSBTAG00000014623	MCM8	1.88696	4.84531	13.4676	0.000242721	0.00106238	2.97372	4.76	5.35	Upregulated in DF
ENSBTAG00000005888	MDGA1	1.92648	5.68104	17.9287	2.29339e-05	0.000143469	3.84324	5.34	6.33	Upregulated in DF
ENSBTAG00000019738	MDM1	1.56885	5.16949	17.1943	3.37445e-05	0.000200148	3.69865	5.13	6.12	Upregulated in DF
ENSBTAG00000011721	MED13	1.72457	5.75964	12.8362	0.000339983	0.00141685	2.84868	5.51	6.26	Upregulated in DF
ENSBTAG00000019441	MED28	1.99539	5.13425	29.6383	5.20654e-08	8.11236e-07	6.09085	4.91	6.24	Upregulated in DF
ENSBTAG00000020429	MED29	2.07646	8.16121	18.4725	1.72375e-05	0.000112781	3.94776	7.5	8.43	Upregulated in DF
ENSBTAG00000013706	MEGF9	1.5751	4.09863	13.4008	0.00025152	0.00109425	2.96088	4.42	5.1	Upregulated in DF
ENSBTAG00000021319	MFF	1.99328	7.56953	37.3674	9.78423e-10	2.55666e-08	7.59233	7.04	8.71	Upregulated in DF
ENSBTAG00000010485	MFN1	1.55244	6.37241	32.1711	1.41177e-08	2.59926e-07	6.58515	6.14	7.6	Upregulated in DF
ENSBTAG00000018260	MFSD11	1.52296	4.31817	13.3518	0.000258178	0.00112032	2.95066	4.46	5.46	Upregulated in DF
ENSBTAG00000005443	MIER1	1.69671	6.13369	16.8886	3.96393e-05	0.000229384	3.63944	5.86	6.93	Upregulated in DF
ENSBTAG00000015550	MLN	2.35447	6.73195	25.0635	5.54728e-07	6.08537e-06	5.21571	5.91	7.28	Upregulated in DF
ENSBTAG00000000629	MMS22L	1.84844	7.36124	30.1303	4.03966e-08	6.58715e-07	6.1813	6.84	8.55	Upregulated in DF
ENSBTAG00000000271	MNS1	2.04773	7.55906	34.874	3.51746e-09	7.87125e-08	7.10396	6.83	8.89	Upregulated in DF
ENSBTAG00000011876	MORC3	1.862	6.50913	12.949	0.000320086	0.00134526	2.87119	6.05	6.73	Upregulated in DF
ENSBTAG00000008470	MPHOSPH9	1.69366	10.9136	33.2108	8.26916e-09	1.67252e-07	6.77663	10.85	12.32	Upregulated in DF
ENSBTAG00000001233	MPZL3	2.85607	8.01434	77.729	1.18193e-18	6.21546e-16	15.2065	6.8	9.47	Upregulated in DF
ENSBTAG00000019542	MRPL39	1.56034	8.54513	26.9578	2.07943e-07	2.64695e-06	5.57725	8.43	9.7	Upregulated in DF
ENSBTAG00000001109	MRPS14	1.78769	9.25492	20.6452	5.52749e-06	4.36288e-05	4.36023	8.94	10.12	Upregulated in DF
ENSBTAG00000018155	MRPS18C	2.79976	9.85621	48.6464	3.06531e-12	1.89644e-10	9.72206	8.69	11.1	Upregulated in DF
ENSBTAG00000024378	MRPS21	1.7094	7.42631	27.4768	1.58993e-07	2.09025e-06	5.6798	7.12	8.42	Upregulated in DF
ENSBTAG00000000825	MRPS26	1.91594	6.35153	14.9308	0.000111528	0.000556253	3.25473	5.91	6.6	Upregulated in DF
ENSBTAG00000023989	MSANTD4	1.60062	8.12269	28.3435	1.01585e-07	1.42219e-06	5.84704	7.9	9.33	Upregulated in DF
ENSBTAG00000010375	MSL1	2.14349	3.49397	11.2904	0.000779084	0.00286504	2.54287	3.45	4.57	Upregulated in DF
ENSBTAG00000000750	MSL2	1.8189	3.13005	5.8844	0.0152756	0.0352424	1.45293	3.4	4	Upregulated in DF
ENSBTAG00000008629	MTFR1	1.78934	8.51364	45.6362	1.42382e-11	7.17368e-10	9.14426	8.21	9.96	Upregulated in DF
ENSBTAG00000035705	MTMR8	1.99235	4.7251	19.0843	1.25069e-05	8.61154e-05	4.06492	4.63	5.59	Upregulated in DF
ENSBTAG00000020407	MTSS1	1.63496	9.04323	29.3726	5.97171e-08	9.10253e-07	6.04084	8.95	10.23	Upregulated in DF
ENSBTAG00000001042	MXD1	1.58297	5.32328	14.5343	0.000137629	0.00065647	3.18279	5.06	6.28	Upregulated in DF
ENSBTAG00000004115	MYLIP	1.55347	8.43871	38.5288	5.3952e-10	1.55997e-08	7.80688	8.34	9.8	Upregulated in DF
ENSBTAG00000013142	MYNN	1.9923	7.88458	35.8894	2.08846e-09	4.98019e-08	7.30275	7.29	9.15	Upregulated in DF
ENSBTAG00000011256	MYO1B	1.7211	8.49593	39.398	3.45657e-10	1.05758e-08	7.97569	8.3	9.79	Upregulated in DF
ENSBTAG00000007433	MYO9A	2.05048	4.64397	28.0997	1.15226e-07	1.59722e-06	5.79664	4.46	5.91	Upregulated in DF
ENSBTAG00000013961	MYSM1	2.09504	6.08877	54.8611	1.29356e-13	1.31133e-11	10.8823	5.56	7.49	Upregulated in DF
ENSBTAG00000023279	N4BP2L2	1.99454	9.42983	40.298	2.18029e-10	7.19411e-09	8.14302	9.02	10.83	Upregulated in DF
ENSBTAG00000004745	NAA15	1.71912	7.75978	18.7116	1.52057e-05	0.000101701	3.99267	7.38	8.58	Upregulated in DF
ENSBTAG00000012998	NAA30	1.80834	10.0544	37.8798	7.524e-10	2.07564e-08	7.68285	9.83	11.55	Upregulated in DF
ENSBTAG00000007784	NAA50	1.57085	7.51109	32.9636	9.39017e-09	1.846e-07	6.73377	7.32	8.7	Upregulated in DF
ENSBTAG00000009852	NAV3	1.57836	4.67449	14.6937	0.000126471	0.000616884	3.2098	4.79	5.58	Upregulated in DF
ENSBTAG00000014469	NBEAL1	1.67624	6.01036	15.0049	0.000107231	0.000537687	3.26947	5.74	6.63	Upregulated in DF
ENSBTAG00000033662	NCKAP1	2.25657	6.37847	54.1789	1.83046e-13	1.75017e-11	10.7569	5.71	7.73	Upregulated in DF
ENSBTAG00000006033	NDUFA1	3.51571	9.51627	66.3448	3.78547e-16	9.36793e-14	13.0284	7.44	11.11	Upregulated in DF
ENSBTAG00000019025	NDUFA11	2.55431	8.56074	28.2946	1.04187e-07	1.45071e-06	5.83842	7.61	8.89	Upregulated in DF
ENSBTAG00000011145	NDUFA4	2.80955	10.4963	55.0776	1.15865e-13	1.20357e-11	10.9195	9.41	11.84	Upregulated in DF
ENSBTAG00000009334	NDUFA5	3.08939	7.9219	52.7256	3.8355e-13	3.25527e-11	10.4874	6.35	9.15	Upregulated in DF
ENSBTAG00000052280	NDUFA7	2.89317	7.20103	35.2849	2.84829e-09	6.54795e-08	7.18389	5.98	7.67	Upregulated in DF
ENSBTAG00000021759	NDUFB2	2.56971	8.00707	28.8373	7.87198e-08	1.13416e-06	5.94533	6.97	8.42	Upregulated in DF
ENSBTAG00000005907	NDUFB6	2.0925	8.6005	26.297	2.92745e-07	3.52383e-06	5.45298	7.95	9.5	Upregulated in DF
ENSBTAG00000000091	NDUFB8	2.43441	8.56696	34.6956	3.8551e-09	8.51359e-08	7.06989	7.76	9.31	Upregulated in DF
ENSBTAG00000013769	NECTIN3	1.97775	4.99224	16.658	4.47607e-05	0.000254987	3.59348	4.69	5.82	Upregulated in DF
ENSBTAG00000015794	NES	1.52707	3.621	6.63567	0.00999566	0.0247	1.6073	3.93	4.53	Upregulated in DF
ENSBTAG00000007648	NET1	1.60284	6.35307	35.0111	3.27836e-09	7.43507e-08	7.12871	6.11	7.58	Upregulated in DF
ENSBTAG00000008921	NEXN	1.80104	5.43332	20.2689	6.72844e-06	5.11984e-05	4.29074	5.08	6.57	Upregulated in DF
ENSBTAG00000050242	NF1	2.13468	3.40604	14.6371	0.000130323	0.000630921	3.20003	3.44	4.91	Upregulated in DF
ENSBTAG00000004368	NFATC3	1.74654	5.02025	14.7732	0.000121248	0.000595551	3.22508	4.9	5.83	Upregulated in DF
ENSBTAG00000000141	NFU1	1.60254	8.17341	32.9102	9.65137e-09	1.88853e-07	6.72388	7.88	9.63	Upregulated in DF
ENSBTAG00000039195	NHS	1.5097	5.4742	15.6944	7.44427e-05	0.000393196	3.40539	5.4	6.35	Upregulated in DF
ENSBTAG00000031395	NICOL1	1.91021	3.95624	7.45783	0.0063161	0.0168656	1.773	3.96	4.41	Upregulated in DF
ENSBTAG00000000579	NIPBL	2.16382	8.05543	52.2071	4.9944e-13	4.00218e-11	10.3977	7.34	9.57	Upregulated in DF
ENSBTAG00000001999	NKAPD1	2.18971	6.35596	49.7203	1.77302e-12	1.16548e-10	9.93349	5.71	7.71	Upregulated in DF
ENSBTAG00000014825	NLK	1.99508	7.34635	72.9242	1.34727e-17	5.39808e-15	14.2678	6.83	8.87	Upregulated in DF
ENSBTAG00000004651	NME1	2.13325	5.27975	22.5903	2.00494e-06	1.8198e-05	4.73998	4.94	6.09	Upregulated in DF
ENSBTAG00000047186	NME2	2.02197	8.55234	23.2199	1.44494e-06	1.3722e-05	4.86258	8.03	9.2	Upregulated in DF
ENSBTAG00000008752	NME5	3.05041	3.26971	16.3511	5.26254e-05	0.000292271	3.53421	2.97	4.45	Upregulated in DF
ENSBTAG00000011368	NOC3L	1.62866	5.3678	17.5624	2.78031e-05	0.000169395	3.7711	5.2	6.38	Upregulated in DF
ENSBTAG00000019697	NPAS2	2.97	8.79454	53.6678	2.3742e-13	2.19522e-11	10.6585	7.46	9.88	Upregulated in DF
ENSBTAG00000040585	NR6A1	1.51967	4.27876	14.0156	0.000181301	0.000834501	3.07857	4.47	5.44	Upregulated in DF
ENSBTAG00000046797	NRAS	1.88466	7.60421	59.8539	1.02165e-14	1.56293e-12	11.8061	7.17	9.07	Upregulated in DF
ENSBTAG00000004803	NTAN1	1.61482	5.90032	19.3741	1.07454e-05	7.55951e-05	4.12151	5.72	6.74	Upregulated in DF
ENSBTAG00000007447	NUDT4	1.71547	8.11611	43.0694	5.28314e-11	2.20216e-09	8.65715	7.86	9.48	Upregulated in DF
ENSBTAG00000007247	NUF2	1.58828	9.11669	34.5498	4.15475e-09	9.08003e-08	7.04191	8.94	10.65	Upregulated in DF
ENSBTAG00000016336	OGA	1.83471	5.56927	15.0284	0.000105906	0.000532951	3.27331	5.14	6.4	Upregulated in DF
ENSBTAG00000027348	OOSP2	1.60071	11.9508	19.6495	9.3026e-06	6.68421e-05	4.17495	11.79	13.07	Upregulated in DF
ENSBTAG00000013678	OSGIN2	1.89428	5.54417	22.3681	2.25079e-06	1.99349e-05	4.70039	5.17	6.61	Upregulated in DF
ENSBTAG00000019857	OTUD4	2.05673	7.40749	57.4944	3.38943e-14	4.32101e-12	11.3644	6.8	8.89	Upregulated in DF
ENSBTAG00000001886	PABIR2	2.0706	3.58269	12.0555	0.000516394	0.00201814	2.69505	3.69	4.52	Upregulated in DF
ENSBTAG00000054656	PAIP2B	1.69457	4.17853	12.8191	0.000343094	0.00142699	2.84558	4.41	5.07	Upregulated in DF
ENSBTAG00000047856	PAK2	1.81099	7.67188	50.4288	1.23569e-12	8.73704e-11	10.0586	7.32	9.03	Upregulated in DF
ENSBTAG00000006405	PALB2	1.7247	7.39179	51.8113	6.10985e-13	4.72301e-11	10.3258	7.08	8.78	Upregulated in DF
ENSBTAG00000009200	PAM16	3.50736	5.42254	20.1124	7.30217e-06	5.46407e-05	4.26248	3.99	4.92	Upregulated in DF
ENSBTAG00000009912	PAN3	2.63031	6.55754	66.0181	4.468e-16	1.01605e-13	12.9931	5.66	7.85	Upregulated in DF
ENSBTAG00000020518	PARK7	2.00331	9.12696	18.401	1.78966e-05	0.00011628	3.9345	8.69	9.36	Upregulated in DF
ENSBTAG00000043949	PAWR	1.89328	4.87782	25.2397	5.06282e-07	5.63473e-06	5.24913	4.7	6.06	Upregulated in DF
ENSBTAG00000003064	PAXBP1	1.98574	4.51714	11.9814	0.00053734	0.00208541	2.68081	4.35	5.16	Upregulated in DF
ENSBTAG00000014786	PBRM1	1.82209	7.33691	49.3074	2.18838e-12	1.41639e-10	9.84882	6.94	8.69	Upregulated in DF
ENSBTAG00000007236	PCM1	1.70322	6.29474	15.0562	0.000104356	0.000525466	3.27946	5.93	6.97	Upregulated in DF
ENSBTAG00000017492	PCMTD1	1.64066	5.72505	35.9242	2.05142e-09	4.93161e-08	7.30701	5.56	6.95	Upregulated in DF
ENSBTAG00000012565	PCNX1	1.7333	4.67409	24.5209	7.35069e-07	7.53627e-06	5.12284	4.67	5.91	Upregulated in DF
ENSBTAG00000051421	PCP4	2.03599	5.55674	19.8768	8.25986e-06	6.0853e-05	4.21572	5.13	6.32	Upregulated in DF
ENSBTAG00000017809	PDS5A	2.17216	6.77049	62.001	3.43287e-15	6.14558e-13	12.2114	6.15	8.14	Upregulated in DF
ENSBTAG00000011597	PDS5B	1.99976	6.2796	19.9528	7.93762e-06	5.88952e-05	4.22992	5.77	6.88	Upregulated in DF
ENSBTAG00000011401	PDZD8	1.92586	5.23415	16.9442	3.84946e-05	0.000223993	3.64977	4.97	5.96	Upregulated in DF
ENSBTAG00000048824	PET100	2.78157	7.30705	34.2589	4.82469e-09	1.03809e-07	6.98376	6.06	8	Upregulated in DF
ENSBTAG00000008812	PFDN4	1.6385	7.72382	19.1413	1.2139e-05	8.41331e-05	4.07503	7.31	8.7	Upregulated in DF
ENSBTAG00000008935	PFDN5	2.19199	8.46026	31.7628	1.74197e-08	3.13854e-07	6.50327	7.77	9.41	Upregulated in DF
ENSBTAG00000020416	PGAP1	2.22155	5.94225	25.5295	4.3566e-07	5.02143e-06	5.29917	5.38	6.72	Upregulated in DF
ENSBTAG00000019139	PHF3	2.56492	8.58685	74.7085	5.45598e-18	2.41614e-15	14.6169	7.6	10.24	Upregulated in DF
ENSBTAG00000024688	PHIP	2.00863	5.76953	25.4686	4.49649e-07	5.15442e-06	5.28782	5.31	6.76	Upregulated in DF
ENSBTAG00000019895	PIBF1	1.81714	7.42936	35.243	2.91031e-09	6.65417e-08	7.17691	6.97	8.71	Upregulated in DF
ENSBTAG00000001657	PICALM	1.54376	6.89512	24.896	6.05066e-07	6.51288e-06	5.18623	6.58	8.1	Upregulated in DF
ENSBTAG00000004901	PIK3C2A	2.63642	6.72133	51.6919	6.49293e-13	4.93014e-11	10.3071	5.74	7.88	Upregulated in DF
ENSBTAG00000009232	PIK3CA	2.16616	6.15308	21.7891	3.04328e-06	2.59961e-05	4.58509	5.45	7.02	Upregulated in DF
ENSBTAG00000006909	PIK3CB	1.65371	5.22965	13.7787	0.000205655	0.000928315	3.0323	5.13	5.94	Upregulated in DF
ENSBTAG00000008150	PKIA	1.92669	5.25874	22.5087	2.09192e-06	1.88452e-05	4.7248	4.92	6.33	Upregulated in DF
ENSBTAG00000021900	PKN2	1.55862	4.5135	15.6485	7.62722e-05	0.00040185	3.39594	4.68	5.55	Upregulated in DF
ENSBTAG00000001098	PLEKHA3	1.7735	6.09182	34.091	5.25933e-09	1.1203e-07	6.95066	5.78	7.26	Upregulated in DF
ENSBTAG00000019581	PLEKHF2	1.80695	7.0045	50.0907	1.468e-12	9.88138e-11	10.0052	6.62	8.36	Upregulated in DF
ENSBTAG00000009679	PLEKHG1	1.75365	9.329	45.7069	1.37339e-11	7.00344e-10	9.15469	9.14	10.85	Upregulated in DF
ENSBTAG00000017530	PLGRKT	1.95563	4.0062	18.5576	1.64844e-05	0.000108529	3.96445	4.07	5.31	Upregulated in DF
ENSBTAG00000016093	PLP2	1.66358	5.91813	9.42517	0.00214027	0.00678275	2.16859	5.53	6.23	Upregulated in DF
ENSBTAG00000003137	PLPPR1	2.64363	4.75169	44.1743	3.00399e-11	1.38118e-09	8.85975	4.33	6.04	Upregulated in DF
ENSBTAG00000004028	POLK	1.62989	3.88385	6.73935	0.0094309	0.0235267	1.62844	3.93	4.69	Upregulated in DF
ENSBTAG00000019366	POLR2B	1.90853	6.83022	30.3485	3.60988e-08	5.96729e-07	6.22422	6.32	7.93	Upregulated in DF
ENSBTAG00000031061	POLR2L	2.65168	5.31032	22.6234	1.97066e-06	1.79255e-05	4.74653	4.46	6.09	Upregulated in DF
ENSBTAG00000014024	POMP	2.40725	10.5839	46.6328	8.56133e-12	4.6776e-10	9.32998	9.8	12.08	Upregulated in DF
ENSBTAG00000012003	PPIA	2.42158	8.87247	39.8027	2.80956e-10	8.78796e-09	8.05611	8.1	9.83	Upregulated in DF
ENSBTAG00000001485	PPIP5K2	1.54559	8.36899	22.5275	2.07152e-06	1.87215e-05	4.72766	8.19	9.47	Upregulated in DF
ENSBTAG00000009245	PPP2CB	2.1828	4.46509	23.0741	1.55875e-06	1.46214e-05	4.83501	4.23	5.73	Upregulated in DF
ENSBTAG00000019784	PPP2R5E	1.52177	6.19621	18.7528	1.48807e-05	9.98454e-05	4.00067	5.96	7.17	Upregulated in DF
ENSBTAG00000002147	PPP4R2	2.062	7.25342	48.6682	3.03144e-12	1.88937e-10	9.72368	6.65	8.6	Upregulated in DF
ENSBTAG00000000816	PRDM1	2.72287	6.20415	61.0062	5.68944e-15	9.70608e-13	12.013	5.3	7.43	Upregulated in DF
ENSBTAG00000003642	PRDX1	2.48132	11.4241	30.9074	2.70631e-08	4.60018e-07	6.33722	10.84	11.89	Upregulated in DF
ENSBTAG00000006165	PRDX4	2.66128	9.75398	49.7488	1.74744e-12	1.15771e-10	9.9364	8.81	10.94	Upregulated in DF
ENSBTAG00000001114	PRKD3	1.68055	5.43385	17.4776	2.9072e-05	0.000175601	3.75547	5.27	6.3	Upregulated in DF
ENSBTAG00000001821	PRRC2C	1.85925	6.29852	52.7086	3.86887e-13	3.25527e-11	10.4874	5.93	7.63	Upregulated in DF
ENSBTAG00000018593	PSENEN	2.07529	7.26735	21.1824	4.17574e-06	3.43112e-05	4.46456	6.65	7.73	Upregulated in DF
ENSBTAG00000007872	PSIP1	1.72402	9.67611	38.6157	5.16029e-10	1.51813e-08	7.81869	9.47	11.23	Upregulated in DF
ENSBTAG00000021288	PSMB4	1.70021	8.41485	18.5979	1.61396e-05	0.000106592	3.97227	8.17	9.06	Upregulated in DF
ENSBTAG00000020262	PSME4	2.18878	5.10552	35.5641	2.46799e-09	5.7843e-08	7.23775	4.75	6.34	Upregulated in DF
ENSBTAG00000031249	PSMG4	2.62641	7.40995	26.1644	3.13554e-07	3.75283e-06	5.42564	6.3	7.7	Upregulated in DF
ENSBTAG00000008809	PTBP2	2.13502	5.91368	42.1468	8.4671e-11	3.28305e-09	8.48372	5.43	7.11	Upregulated in DF
ENSBTAG00000039121	PTP4A2	2.10853	10.2891	37.8903	7.48366e-10	2.0713e-08	7.68376	9.65	11.9	Upregulated in DF
ENSBTAG00000002048	PTPN11	1.55409	6.20635	29.1938	6.54894e-08	9.76999e-07	6.01011	6.01	7.35	Upregulated in DF
ENSBTAG00000003825	PTPN12	2.10057	4.453	20.9815	4.63738e-06	3.74462e-05	4.42659	4.32	5.55	Upregulated in DF
ENSBTAG00000020855	PTPN4	2.05215	6.53353	55.4924	9.38192e-14	9.99234e-12	11.0003	5.96	7.96	Upregulated in DF
ENSBTAG00000020829	PTPRK	2.56925	4.74432	19.3218	1.1044e-05	7.72327e-05	4.1122	4.08	5.6	Upregulated in DF
ENSBTAG00000011155	PUM2	1.8861	6.11229	33.3143	7.84022e-09	1.60116e-07	6.79557	5.73	7.22	Upregulated in DF
ENSBTAG00000014399	QSER1	2.6922	5.46241	40.711	1.76491e-10	6.06121e-09	8.21744	4.7	6.67	Upregulated in DF
ENSBTAG00000017604	RAB13	3.02925	3.6857	20.8204	5.04439e-06	4.01927e-05	4.39585	3.42	4.61	Upregulated in DF
ENSBTAG00000053598	RAB21	2.2452	7.88527	48.3142	3.63116e-12	2.18233e-10	9.66108	7.17	9.15	Upregulated in DF
ENSBTAG00000013449	RAB3GAP1	1.85179	7.13704	65.7183	5.20205e-16	1.12231e-13	12.9499	6.73	8.59	Upregulated in DF
ENSBTAG00000018633	RABAC1	1.71571	6.16573	15.6516	7.6147e-05	0.000401441	3.39638	5.9	6.7	Upregulated in DF
ENSBTAG00000018447	RABGGTB	2.05767	7.28723	39.199	3.82735e-10	1.16258e-08	7.93458	6.64	8.56	Upregulated in DF
ENSBTAG00000001282	RALGAPA1	1.81902	7.84532	33.7369	6.30924e-09	1.32715e-07	6.87708	7.41	9.11	Upregulated in DF
ENSBTAG00000010718	RALGPS2	1.61913	6.87316	38.838	4.60473e-10	1.37391e-08	7.86204	6.63	8.1	Upregulated in DF
ENSBTAG00000020412	RAP2A	2.27088	3.56515	17.138	3.47607e-05	0.000205391	3.68742	3.6	4.86	Upregulated in DF
ENSBTAG00000014713	RARRES1	1.54467	9.35313	17.1924	3.37782e-05	0.000200148	3.69865	9.3	10.17	Upregulated in DF
ENSBTAG00000009565	RASA1	1.93814	9.45889	46.326	1.00125e-11	5.36592e-10	9.27036	9.09	11.01	Upregulated in DF
ENSBTAG00000021980	RASSF8	2.0109	6.09065	40.5611	1.9056e-10	6.43923e-09	8.19117	5.6	7.34	Upregulated in DF
ENSBTAG00000006640	RB1	2.17107	4.87974	44.135	3.06485e-11	1.4015e-09	8.85341	4.65	6.22	Upregulated in DF
ENSBTAG00000006743	RBBP8	1.60773	8.54768	32.5189	1.18041e-08	2.23694e-07	6.65035	8.37	9.88	Upregulated in DF
ENSBTAG00000017573	RBM26	2.08656	5.81926	34.0914	5.2582e-09	1.1203e-07	6.95066	5.38	6.88	Upregulated in DF
ENSBTAG00000010243	RBM33	1.6942	4.27369	22.8963	1.70985e-06	1.58618e-05	4.79965	4.48	5.53	Upregulated in DF
ENSBTAG00000006647	RCBTB2	1.77815	3.39627	8.02507	0.00461343	0.0129348	1.88824	3.81	4.23	Upregulated in DF
ENSBTAG00000019755	REEP3	1.641	3.6351	14.8692	0.000115231	0.000570974	3.24338	4	4.98	Upregulated in DF
ENSBTAG00000004999	RESF1	3.28085	7.92288	94.9204	1.98199e-22	3.33529e-19	18.4769	6.29	9.55	Upregulated in DF
ENSBTAG00000010760	REV3L	1.99926	6.79413	37.7091	8.21193e-10	2.20751e-08	7.6561	6.28	7.92	Upregulated in DF
ENSBTAG00000036242	RFESD	2.32442	5.03226	23.1197	1.52226e-06	1.4311e-05	4.84433	4.62	5.91	Upregulated in DF
ENSBTAG00000006697	RICTOR	2.28908	6.82681	57.8623	2.81122e-14	3.63902e-12	11.439	6.05	8.26	Upregulated in DF
ENSBTAG00000021020	RIF1	2.69003	8.6568	84.8193	3.26924e-20	2.11596e-17	16.6745	7.6	10.31	Upregulated in DF
ENSBTAG00000004929	RIMOC1	1.56117	7.88331	44.5504	2.47893e-11	1.16523e-09	8.93359	7.7	9.31	Upregulated in DF
ENSBTAG00000010042	RIOK3	1.58546	9.84992	25.8582	3.67434e-07	4.31184e-06	5.36534	9.87	11.02	Upregulated in DF
ENSBTAG00000000105	RIT1	1.73192	9.51677	40.8894	1.61095e-10	5.60103e-09	8.25173	9.37	10.98	Upregulated in DF
ENSBTAG00000019695	RLF	1.90198	6.77519	55.8581	7.78956e-14	8.40274e-12	11.0756	6.34	8.12	Upregulated in DF
ENSBTAG00000005577	RNASEH2C	1.54781	4.61652	9.95414	0.00160488	0.00530171	2.27558	4.68	5.39	Upregulated in DF
ENSBTAG00000014181	RNF111	1.67939	7.16613	35.4778	2.57973e-09	5.99609e-08	7.22213	6.84	8.43	Upregulated in DF
ENSBTAG00000011147	RNF13	1.52596	8.13749	18.0872	2.11013e-05	0.000133393	3.87487	7.9	9.09	Upregulated in DF
ENSBTAG00000000278	RNF17	1.5219	4.2863	18.6786	1.54706e-05	0.000103064	3.98689	4.51	5.58	Upregulated in DF
ENSBTAG00000018286	RNF181	1.92494	6.27597	21.268	3.9934e-06	3.30063e-05	4.4814	5.85	6.96	Upregulated in DF
ENSBTAG00000054058	RNF182	1.71913	4.11907	14.79	0.000120169	0.000591979	3.22769	4.22	5.34	Upregulated in DF
ENSBTAG00000000023	RNF2	1.54998	7.89775	26.7961	2.26091e-07	2.83084e-06	5.54808	7.69	9.08	Upregulated in DF
ENSBTAG00000008403	ROCK1	2.42741	8.24152	70.7652	4.02365e-17	1.3542e-14	13.8683	7.34	9.88	Upregulated in DF
ENSBTAG00000027361	ROMO1	2.30315	8.62163	25.3835	4.69926e-07	5.32162e-06	5.27396	7.8	9.19	Upregulated in DF
ENSBTAG00000020905	RPL11	1.85136	6.98283	19.8599	8.33301e-06	6.10748e-05	4.21414	6.51	7.61	Upregulated in DF
ENSBTAG00000002038	RPL14	2.64138	7.45974	35.874	2.10497e-09	5.00317e-08	7.30075	6.45	8.08	Upregulated in DF
ENSBTAG00000002060	RPL19	2.53705	10.032	28.5006	9.36709e-08	1.32239e-06	5.87864	9.15	10.52	Upregulated in DF
ENSBTAG00000001648	RPL21	1.99774	9.53947	45.4451	1.56981e-11	7.76965e-10	9.1096	9.12	11.06	Upregulated in DF
ENSBTAG00000014423	RPL22	2.12419	5.12357	26.2176	3.05036e-07	3.6613e-06	5.43637	4.71	6.28	Upregulated in DF
ENSBTAG00000003229	RPL23	2.55612	7.17473	56.5043	5.60765e-14	6.4634e-12	11.1895	6.21	8.46	Upregulated in DF
ENSBTAG00000005349	RPL27A	2.40868	7.96754	27.3042	1.73833e-07	2.26413e-06	5.6451	6.98	8.59	Upregulated in DF
ENSBTAG00000023343	RPL28	2.56341	7.08267	28.0038	1.21081e-07	1.66466e-06	5.77867	6.14	7.45	Upregulated in DF
ENSBTAG00000018628	RPL29	1.71983	7.02753	16.6515	4.49153e-05	0.000255522	3.59257	6.66	7.55	Upregulated in DF
ENSBTAG00000015283	RPL32	2.97957	7.27218	37.2608	1.03339e-09	2.66716e-08	7.57395	5.97	7.74	Upregulated in DF
ENSBTAG00000014208	RPL35A	2.1396	8.77418	29.7426	4.93398e-08	7.73081e-07	6.11177	8.03	9.92	Upregulated in DF
ENSBTAG00000011559	RPL7A	1.97809	9.49376	23.545	1.22028e-06	1.18153e-05	4.92756	9.12	10.23	Upregulated in DF
ENSBTAG00000018320	RPLP1	3.15184	9.63008	43.765	3.70275e-11	1.63115e-09	8.78751	8.18	10.25	Upregulated in DF
ENSBTAG00000014984	RPRD2	1.89758	5.36025	37.4506	9.37601e-10	2.4653e-08	7.60813	5.12	6.61	Upregulated in DF
ENSBTAG00000015598	RPS10	2.07303	6.86957	21.8433	2.95846e-06	2.54005e-05	4.59516	6.2	7.51	Upregulated in DF
ENSBTAG00000013924	RPS11	2.0991	7.72091	26.97	2.06642e-07	2.63437e-06	5.57932	7.07	8.49	Upregulated in DF
ENSBTAG00000001360	RPS12	1.67561	5.69574	29.0368	7.10158e-08	1.04099e-06	5.98255	5.52	6.8	Upregulated in DF
ENSBTAG00000040308	RPS13	2.37455	8.96814	35.5584	2.47514e-09	5.78496e-08	7.2377	8.23	9.84	Upregulated in DF
ENSBTAG00000000622	RPS17	2.68422	7.80978	44.5576	2.46986e-11	1.16523e-09	8.93359	6.75	8.7	Upregulated in DF
ENSBTAG00000013358	RPS23	1.6024	7.14608	18.8458	1.41724e-05	9.57803e-05	4.01872	6.78	8.06	Upregulated in DF
ENSBTAG00000038896	RPS26	1.76748	6.94801	21.4067	3.71463e-06	3.10068e-05	4.50854	6.52	7.8	Upregulated in DF
ENSBTAG00000015473	RPS27A	2.24838	9.65481	43.6897	3.84784e-11	1.6775e-09	8.77534	8.91	11.2	Upregulated in DF
ENSBTAG00000002468	RPS28	3.11994	6.13864	39.8578	2.73135e-10	8.63836e-09	8.06357	4.89	6.96	Upregulated in DF
ENSBTAG00000052337	RPS29	3.40979	7.02319	45.5617	1.47903e-11	7.40749e-10	9.13033	5.28	7.89	Upregulated in DF
ENSBTAG00000009908	RPS3A	1.60801	7.90722	27.8404	1.31746e-07	1.78792e-06	5.74765	7.59	9.2	Upregulated in DF
ENSBTAG00000002015	RPS6KA6	2.14813	3.71151	15.2213	9.56198e-05	0.000487603	3.31193	3.84	4.81	Upregulated in DF
ENSBTAG00000016224	RPS7	2.56626	8.18591	33.3631	7.64607e-09	1.56531e-07	6.8054	7.11	8.96	Upregulated in DF
ENSBTAG00000006487	RPS9	2.31867	6.99947	23.7067	1.12192e-06	1.09384e-05	4.96105	6.22	7.41	Upregulated in DF
ENSBTAG00000011905	RRAS2	1.89965	8.80121	50.4569	1.21808e-12	8.68554e-11	10.0612	8.44	10.31	Upregulated in DF
ENSBTAG00000004804	RRN3	2.1478	7.27296	68.7951	1.09242e-16	3.4043e-14	13.468	6.65	8.73	Upregulated in DF
ENSBTAG00000013598	RSPO2	2.06474	8.45199	36.9432	1.21622e-09	3.06849e-08	7.51308	7.95	9.55	Upregulated in DF
ENSBTAG00000017339	RUNX1T1	1.56816	6.5903	25.452	4.53527e-07	5.18475e-06	5.28527	6.34	7.67	Upregulated in DF
ENSBTAG00000022689	RYBP	2.856	5.34214	50.5142	1.18304e-12	8.50779e-11	10.0702	4.57	6.55	Upregulated in DF
ENSBTAG00000003501	SACM1L	1.61874	7.69208	37.3419	9.91325e-10	2.57439e-08	7.58933	7.44	9.02	Upregulated in DF
ENSBTAG00000008619	SAMD8	1.55501	8.73137	23.9282	9.99958e-07	9.90964e-06	5.00394	8.47	10.09	Upregulated in DF
ENSBTAG00000054531	SANBR	2.0692	4.59928	13.5047	0.000237963	0.00104612	2.98042	4.18	5.48	Upregulated in DF
ENSBTAG00000018631	SAP18	1.63106	8.21831	18.2154	1.97276e-05	0.000126805	3.89686	8.01	8.89	Upregulated in DF
ENSBTAG00000015578	SAP30	2.33327	4.99655	32.7602	1.04259e-08	2.01201e-07	6.69637	4.49	6.2	Upregulated in DF
ENSBTAG00000004000	SAP30L	2.576	4.69634	32.453	1.22108e-08	2.30363e-07	6.63759	4.15	5.96	Upregulated in DF
ENSBTAG00000016334	SATB2	1.76857	4.56786	17.5189	2.84462e-05	0.000172813	3.76242	4.54	5.63	Upregulated in DF
ENSBTAG00000020505	SBNO1	1.95525	7.95103	46.2121	1.06121e-11	5.61574e-10	9.25059	7.4	9.43	Upregulated in DF
ENSBTAG00000001810	SCAF11	1.52184	5.80007	18.7787	1.46795e-05	9.85738e-05	4.00624	5.63	6.81	Upregulated in DF
ENSBTAG00000032821	SCEL	1.95138	3.21961	8.29978	0.00396498	0.0113551	1.94481	3.43	4.25	Upregulated in DF
ENSBTAG00000032613	SCG5	2.27154	5.18755	22.6789	1.91458e-06	1.74532e-05	4.75813	4.68	6.09	Upregulated in DF
ENSBTAG00000018520	SCN1A	1.76832	4.32747	13.4561	0.000244212	0.00106743	2.97166	4.31	5.42	Upregulated in DF
ENSBTAG00000002425	SCN9A	1.55031	4.5269	9.78608	0.00175838	0.00574284	2.24087	4.64	5.26	Upregulated in DF
ENSBTAG00000011954	SEC11C	2.22938	8.84038	26.3634	2.82845e-07	3.41934e-06	5.46606	8.24	9.35	Upregulated in DF
ENSBTAG00000003708	SEC23A	1.68884	8.00867	28.6906	8.49147e-08	1.20688e-06	5.91834	7.65	9.26	Upregulated in DF
ENSBTAG00000014971	SEC61G	1.76255	7.69879	19.7137	8.99559e-06	6.49391e-05	4.18749	7.13	8.71	Upregulated in DF
ENSBTAG00000039442	SEC62	1.52953	8.02809	20.8997	4.8397e-06	3.88191e-05	4.41095	7.63	9.38	Upregulated in DF
ENSBTAG00000010792	SEH1L	2.39195	9.23703	53.4276	2.68295e-13	2.42735e-11	10.6149	8.45	10.71	Upregulated in DF
ENSBTAG00000012423	SENP1	2.61249	5.62875	41.9376	9.42343e-11	3.57157e-09	8.44714	4.9	6.73	Upregulated in DF
ENSBTAG00000005869	SENP6	1.85687	8.96942	34.6512	3.94401e-09	8.68715e-08	7.06112	8.55	10.4	Upregulated in DF
ENSBTAG00000000019	SERINC1	1.53139	9.8949	19.865	8.31091e-06	6.10192e-05	4.21453	9.82	11.07	Upregulated in DF
ENSBTAG00000017211	SERINC4	1.88434	8.93686	19.5408	9.84736e-06	7.03957e-05	4.15245	8.52	9.55	Upregulated in DF
ENSBTAG00000004034	SESN3	2.36111	5.28956	29.9712	4.38512e-08	7.06827e-07	6.15069	4.77	6.37	Upregulated in DF
ENSBTAG00000001861	SESTD1	1.51712	8.12253	38.9741	4.29465e-10	1.29054e-08	7.88923	8	9.51	Upregulated in DF
ENSBTAG00000024822	SETX	2.06658	8.03875	52.8792	3.54707e-13	3.08384e-11	10.5109	7.47	9.48	Upregulated in DF
ENSBTAG00000008915	SF3B1	1.54156	8.00988	23.725	1.11131e-06	1.08601e-05	4.96417	7.75	9.21	Upregulated in DF
ENSBTAG00000003407	SF3B6	1.63723	9.27431	29.2172	6.47022e-08	9.6697e-07	6.01459	9.07	10.68	Upregulated in DF
ENSBTAG00000016328	SFPQ	1.82769	5.12253	30.3966	3.52136e-08	5.84037e-07	6.23356	4.96	6.32	Upregulated in DF
ENSBTAG00000031579	SGO2	1.71366	8.80112	29.1319	6.76135e-08	9.99824e-07	6.00008	8.46	10.17	Upregulated in DF
ENSBTAG00000055014	SH3BGRL2	2.13229	7.06206	52.3074	4.74588e-13	3.8396e-11	10.4157	6.42	8.43	Upregulated in DF
ENSBTAG00000007578	SHTN1	2.08854	7.41287	47.2664	6.19665e-12	3.47591e-10	9.45893	6.75	8.81	Upregulated in DF
ENSBTAG00000021680	SKA2	1.562	5.5112	24.1686	8.82618e-07	8.88319e-06	5.05143	5.37	6.66	Upregulated in DF
ENSBTAG00000025191	SKP1	1.66419	11.5006	26.652	2.43596e-07	2.99651e-06	5.52338	11.46	12.69	Upregulated in DF
ENSBTAG00000009637	SLC12A2	1.95491	6.32427	41.4039	1.23807e-10	4.49015e-09	8.34774	5.88	7.55	Upregulated in DF
ENSBTAG00000021019	SLC30A4	1.96754	6.17647	33.0491	8.98616e-09	1.78005e-07	6.74957	5.73	7.27	Upregulated in DF
ENSBTAG00000005445	SLC35D1	1.70276	6.96703	45.4799	1.54216e-11	7.67794e-10	9.11476	6.64	8.31	Upregulated in DF
ENSBTAG00000001326	SLC44A5	1.94381	6.45173	37.8647	7.58239e-10	2.08491e-08	7.68091	5.99	7.61	Upregulated in DF
ENSBTAG00000010085	SLC7A2	1.85566	4.5634	22.5647	2.03179e-06	1.84218e-05	4.73467	4.56	5.73	Upregulated in DF
ENSBTAG00000009673	SLC9B1	1.68165	6.28811	19.8242	8.49005e-06	6.1956e-05	4.20792	5.98	7.17	Upregulated in DF
ENSBTAG00000040088	SLC9B2	1.81621	3.08061	9.10292	0.00255201	0.00783263	2.10609	3.55	4.28	Upregulated in DF
ENSBTAG00000012077	SLF2	1.88849	5.95591	35.8379	2.14439e-09	5.0825e-08	7.29392	5.56	7.17	Upregulated in DF
ENSBTAG00000021164	SLMAP	1.94766	4.76903	28.7876	8.07668e-08	1.1577e-06	5.9364	4.7	5.93	Upregulated in DF
ENSBTAG00000011319	SLTM	1.98545	5.60183	33.1161	8.68161e-09	1.73097e-07	6.76171	5.25	6.73	Upregulated in DF
ENSBTAG00000002292	SMARCA1	2.19045	3.10937	10.5473	0.00116359	0.00403231	2.39445	3.22	4.36	Upregulated in DF
ENSBTAG00000003399	SMARCA5	1.52622	9.33189	37.7428	8.07135e-10	2.18368e-08	7.66081	9.34	10.78	Upregulated in DF
ENSBTAG00000031567	SMARCC1	1.63679	5.85573	23.2499	1.4226e-06	1.35303e-05	4.86869	5.63	6.9	Upregulated in DF
ENSBTAG00000008772	SMC2	1.72162	9.31288	35.6799	2.32551e-09	5.46605e-08	7.26233	9.08	10.79	Upregulated in DF
ENSBTAG00000013905	SMC3	2.25012	9.28464	58.3207	2.22688e-14	3.02209e-12	11.5197	8.65	10.85	Upregulated in DF
ENSBTAG00000018256	SMC6	2.24122	6.51017	37.3046	1.01048e-09	2.61606e-08	7.58235	5.8	7.66	Upregulated in DF
ENSBTAG00000020735	SMG1	2.03628	6.37068	40.9158	1.5893e-10	5.54872e-09	8.25581	5.84	7.6	Upregulated in DF
ENSBTAG00000051249	SMIM26	1.87454	6.29185	23.3926	1.32089e-06	1.26931e-05	4.89643	5.79	7.3	Upregulated in DF
ENSBTAG00000050130	SNRPE	2.07032	10.2093	42.5649	6.83741e-11	2.73952e-09	8.56232	9.79	11.66	Upregulated in DF
ENSBTAG00000053210	SNRPG	1.90576	8.90609	28.917	7.55478e-08	1.09976e-06	5.9587	8.26	10.41	Upregulated in DF
ENSBTAG00000007871	SNX12	1.82945	5.16233	14.4877	0.000141077	0.000670255	3.17376	4.93	5.85	Upregulated in DF
ENSBTAG00000014074	SNX13	1.93242	6.19267	30.1644	3.96927e-08	6.49756e-07	6.18725	5.71	7.3	Upregulated in DF
ENSBTAG00000018408	SNX14	1.81028	6.85737	14.8408	0.00011698	0.000577963	3.2381	6.37	7.36	Upregulated in DF
ENSBTAG00000019639	SNX16	1.6733	7.546	21.4869	3.56263e-06	2.98863e-05	4.52453	7.22	8.47	Upregulated in DF
ENSBTAG00000001942	SNX27	1.76141	6.4796	38.6829	4.9856e-10	1.47707e-08	7.8306	6.11	7.76	Upregulated in DF
ENSBTAG00000008987	SOCS5	2.29064	5.80913	40.4449	2.02236e-10	6.75245e-09	8.17054	5.21	6.99	Upregulated in DF
ENSBTAG00000011643	SOS 1	2.35352	6.18695	56.1485	6.71989e-14	7.34301e-12	11.1341	5.45	7.61	Upregulated in DF
ENSBTAG00000005550	SOS 2	2.3123	4.9826	24.7048	6.68174e-07	7.00364e-06	5.15468	4.62	5.84	Upregulated in DF
ENSBTAG00000012293	SPAG9	1.79322	6.21554	46.5646	8.86452e-12	4.78116e-10	9.32047	5.87	7.55	Upregulated in DF
ENSBTAG00000053813	SPATS1	1.6057	6.37673	17.6202	2.69703e-05	0.000165399	3.78147	6.13	7.08	Upregulated in DF
ENSBTAG00000006185	SPC24	1.90457	5.93617	17.3939	3.03807e-05	0.000182588	3.73853	5.54	6.49	Upregulated in DF
ENSBTAG00000014146	SPCS3	2.03088	8.29689	30.407	3.50265e-08	5.82437e-07	6.23475	7.76	9.27	Upregulated in DF
ENSBTAG00000032560	SPINK2B	1.61618	5.67255	12.3027	0.000452297	0.00179765	2.74529	5.43	6.39	Upregulated in DF
ENSBTAG00000019140	SPINK5	1.50816	5.0263	19.9714	7.861e-06	5.83782e-05	4.23375	5.04	6.17	Upregulated in DF
ENSBTAG00000001774	SPRY2	1.64684	6.01668	20.6371	5.55095e-06	4.37319e-05	4.3592	5.72	7.01	Upregulated in DF
ENSBTAG00000053951	SPX	2.13452	4.37494	19.026	1.2895e-05	8.82821e-05	4.05413	4.3	5.37	Upregulated in DF
ENSBTAG00000011892	SRGAP1	1.99697	8.45454	50.2093	1.38194e-12	9.53085e-11	10.0209	7.98	9.9	Upregulated in DF
ENSBTAG00000017863	SRGN	6.53367	6.99547	85.1976	2.69988e-20	1.93735e-17	16.7128	3.39	7.29	Upregulated in DF
ENSBTAG00000021421	SSR4	2.33942	7.04763	32.5343	1.17105e-08	2.22421e-07	6.65282	6.29	7.79	Upregulated in DF
ENSBTAG00000000962	STAP1	1.53849	6.59023	16.8665	4.01034e-05	0.000231592	3.63528	6.35	7.39	Upregulated in DF
ENSBTAG00000017844	STIL	2.19675	5.79651	43.0459	5.34698e-11	2.21623e-09	8.65438	5.24	7.08	Upregulated in DF
ENSBTAG00000018590	STRN	2.06711	6.75507	35.3514	2.75272e-09	6.36303e-08	7.19634	6.17	7.86	Upregulated in DF
ENSBTAG00000021845	STRN3	1.95592	7.88518	34.297	4.73103e-09	1.02069e-07	6.99111	7.34	9.1	Upregulated in DF
ENSBTAG00000007438	STT3B	2.03552	8.57547	61.4496	4.54222e-15	7.96214e-13	12.099	8.09	10.13	Upregulated in DF
ENSBTAG00000017815	STX8	1.52553	7.43897	14.4399	0.000144702	0.000685157	3.16421	7.15	8.1	Upregulated in DF
ENSBTAG00000021965	SUB1	1.7553	9.61463	27.7476	1.38221e-07	1.8519e-06	5.73238	9.28	11.03	Upregulated in DF
ENSBTAG00000010169	SUCO	2.15495	7.46179	74.1509	7.23671e-18	3.04448e-15	14.5165	6.8	9.04	Upregulated in DF
ENSBTAG00000002137	SUGT1	1.50861	10.0602	38.1206	6.65056e-10	1.86526e-08	7.72926	10.17	11.51	Upregulated in DF
ENSBTAG00000011860	SUPT20H	1.56582	8.20206	28.7155	8.38293e-08	1.19549e-06	5.92245	8.02	9.43	Upregulated in DF
ENSBTAG00000046298	SYCE3	2.29578	5.17624	16.2463	5.56177e-05	0.000305661	3.51476	4.5	5.92	Upregulated in DF
ENSBTAG00000006672	SYNCRIP	1.71416	6.95073	37.7865	7.89275e-10	2.15616e-08	7.66632	6.58	8.25	Upregulated in DF
ENSBTAG00000019794	SYPL1	1.75496	8.14084	29.5329	5.49751e-08	8.50295e-07	6.07043	7.66	9.54	Upregulated in DF
ENSBTAG00000013454	TAB2	1.6673	5.9164	20.4933	5.98408e-06	4.64484e-05	4.33303	5.65	6.86	Upregulated in DF
ENSBTAG00000006916	TAF15	1.61439	4.17354	13.3421	0.00025952	0.00112557	2.94863	4.32	5.34	Upregulated in DF
ENSBTAG00000009709	TAF5	2.11766	10.2462	67.1656	2.49635e-16	6.77557e-14	13.1691	9.84	11.92	Upregulated in DF
ENSBTAG00000000827	TAOK1	2.09926	5.06883	19.8778	8.25543e-06	6.0853e-05	4.21572	4.63	6.02	Upregulated in DF
ENSBTAG00000019748	TASOR	2.17208	9.81778	53.7136	2.31951e-13	2.16848e-11	10.6638	9.28	11.41	Upregulated in DF
ENSBTAG00000019020	TAX1BP1	1.8434	10.7202	39.8094	2.79996e-10	8.78796e-09	8.05611	10.53	12.2	Upregulated in DF
ENSBTAG00000033214	TBC1D19	1.70242	6.58602	31.3985	2.10148e-08	3.67113e-07	6.4352	6.25	7.75	Upregulated in DF
ENSBTAG00000003263	TBCA	1.82806	7.60787	26.914	2.12709e-07	2.68729e-06	5.57069	7.11	8.69	Upregulated in DF
ENSBTAG00000021910	TBL1XR1	2.48166	7.76639	78.8919	6.56026e-19	3.67987e-16	15.4342	6.82	9.4	Upregulated in DF
ENSBTAG00000020580	TCN1	2.58496	3.86697	8.60953	0.00334409	0.0098039	2.0086	3.36	4.06	Upregulated in DF
ENSBTAG00000007942	TENT4B	1.53337	3.1017	6.97836	0.0082501	0.0210416	1.67692	3.61	4.25	Upregulated in DF
ENSBTAG00000017083	TEX15	3.22594	4.00043	24.1486	8.9179e-07	8.96478e-06	5.04746	3.27	5.1	Upregulated in DF
ENSBTAG00000003555	THADA	1.60862	3.71836	10.0328	0.00153775	0.00511606	2.29106	4.09	4.8	Upregulated in DF
ENSBTAG00000015265	TIGD2	1.63352	6.04249	13.7171	0.000212514	0.000951619	3.02154	5.72	6.76	Upregulated in DF
ENSBTAG00000024701	TIMM10	2.05871	7.69249	23.328	1.36599e-06	1.30756e-05	4.88354	7.03	8.41	Upregulated in DF
ENSBTAG00000015398	TJP1	1.81045	5.96944	40.5034	1.96278e-10	6.5796e-09	8.1818	5.63	7.24	Upregulated in DF
ENSBTAG00000044125	TLCD4	1.9605	6.96447	43.3428	4.59426e-11	1.95233e-09	8.70945	6.45	8.22	Upregulated in DF
ENSBTAG00000018588	TMBIM6	2.24852	9.14981	30.4317	3.45829e-08	5.762e-07	6.23943	8.6	9.83	Upregulated in DF
ENSBTAG00000021991	TMEFF1	1.61808	6.71853	20.4303	6.18413e-06	4.78253e-05	4.32034	6.38	7.66	Upregulated in DF
ENSBTAG00000006744	TMEM131	1.5806	4.37468	12.8935	0.00032972	0.0013816	2.85962	4.53	5.4	Upregulated in DF
ENSBTAG00000015579	TMEM160	2.10643	7.50425	21.0573	4.45761e-06	3.63433e-05	4.43958	6.8	7.98	Upregulated in DF
ENSBTAG00000002327	TMEM208	2.22832	6.16598	24.8116	6.32148e-07	6.72427e-06	5.17236	5.59	6.75	Upregulated in DF
ENSBTAG00000032557	TMEM258	2.43846	6.2131	22.2983	2.33414e-06	2.05649e-05	4.68687	5.36	6.69	Upregulated in DF
ENSBTAG00000001457	TMEM267	1.91086	6.33084	32.7314	1.05812e-08	2.03395e-07	6.69166	5.89	7.42	Upregulated in DF
ENSBTAG00000014693	TMEM88	1.65387	7.38772	17.9031	2.3244e-05	0.000145193	3.83805	7.02	8.16	Upregulated in DF
ENSBTAG00000002609	TMIGD1	2.64034	6.70457	66.4269	3.63119e-16	9.25845e-14	13.0335	5.69	8.17	Upregulated in DF
ENSBTAG00000014011	TMOD2	1.51743	5.48806	22.8986	1.70773e-06	1.58618e-05	4.79965	5.46	6.51	Upregulated in DF
ENSBTAG00000014551	TNFAIP8	1.5796	3.80909	5.71754	0.0167963	0.0381956	1.41799	3.72	4.76	Upregulated in DF
ENSBTAG00000000965	TNNI3K	2.07295	3.89909	16.4429	5.01382e-05	0.000280441	3.55216	3.99	4.99	Upregulated in DF
ENSBTAG00000015109	TOB2	1.98211	4.52644	19.7691	8.7384e-06	6.35479e-05	4.1969	4.27	5.8	Upregulated in DF
ENSBTAG00000039117	TOGARAM1	2.02636	5.50681	21.1433	4.26198e-06	3.49516e-05	4.45653	5.11	6.34	Upregulated in DF
ENSBTAG00000019262	TOP2A	1.87207	8.4056	30.0116	4.29461e-08	6.93567e-07	6.15891	7.95	9.58	Upregulated in DF
ENSBTAG00000004593	TOP2B	1.73952	8.22254	51.1599	8.51395e-13	6.3395e-11	10.1979	7.95	9.7	Upregulated in DF
ENSBTAG00000000526	TOPBP1	1.57546	6.79141	27.805	1.34182e-07	1.8093e-06	5.74249	6.5	7.99	Upregulated in DF
ENSBTAG00000055158	TP53INP1	2.52882	9.0241	106.486	5.76915e-25	4.85417e-21	20.3139	8.21	10.75	Upregulated in DF
ENSBTAG00000015460	TP63	2.40649	5.82076	40.5428	1.92353e-10	6.47383e-09	8.18884	5.1	7.05	Upregulated in DF
ENSBTAG00000010156	TPT1	2.48552	8.22268	46.5884	8.75779e-12	4.75407e-10	9.32293	7.35	9.29	Upregulated in DF
ENSBTAG00000018775	TPX2	1.94785	9.5954	37.9179	7.37845e-10	2.04892e-08	7.68847	9.3	10.88	Upregulated in DF
ENSBTAG00000007696	TRAPPC8	1.57932	8.61797	29.8735	4.61164e-08	7.34893e-07	6.13378	8.47	9.9	Upregulated in DF
ENSBTAG00000001499	TRIM33	2.10051	6.17848	48.8514	2.76111e-12	1.73373e-10	9.76102	5.65	7.46	Upregulated in DF
ENSBTAG00000026953	TRIP11	2.33892	8.8189	77.0543	1.6632e-18	8.23187e-16	15.0845	8.06	10.53	Upregulated in DF
ENSBTAG00000015781	TRMT13	1.79167	7.39734	24.6993	6.70091e-07	7.01262e-06	5.15412	6.98	8.35	Upregulated in DF
ENSBTAG00000031165	TRPM7	2.10802	4.00944	13.1805	0.000282871	0.00121247	2.91633	3.91	4.98	Upregulated in DF
ENSBTAG00000047739	TSC22D1	3.33897	5.82348	47.9855	4.29375e-12	2.49156e-10	9.60353	4.47	7.04	Upregulated in DF
ENSBTAG00000015961	TSPAN2	2.31834	6.19431	33.197	8.32799e-09	1.68038e-07	6.77459	5.47	7.2	Upregulated in DF
ENSBTAG00000017856	TSTD1	2.11597	6.10791	15.3005	9.16943e-05	0.000470436	3.3275	5.57	6.22	Upregulated in DF
ENSBTAG00000046666	TTC9B	1.72631	4.16359	9.29528	0.00229746	0.00719586	2.14292	4.21	4.99	Upregulated in DF
ENSBTAG00000001737	TUT7	1.83417	6.75651	28.8738	7.72504e-08	1.11878e-06	5.95126	6.24	7.93	Upregulated in DF
ENSBTAG00000020938	TWF1	1.96065	8.80689	51.8242	6.07e-13	4.72301e-11	10.3258	8.35	10.39	Upregulated in DF
ENSBTAG00000007737	UBA52	2.77258	7.45384	32.0361	1.51332e-08	2.76807e-07	6.55782	6.3	7.84	Upregulated in DF
ENSBTAG00000000911	UBE2H	1.51826	6.51099	31.6657	1.83125e-08	3.27833e-07	6.48435	6.33	7.67	Upregulated in DF
ENSBTAG00000054773	UBE2R2	1.50597	5.64698	23.6548	1.15259e-06	1.11985e-05	4.95084	5.54	6.73	Upregulated in DF
ENSBTAG00000012170	UBL3	1.52164	5.558	18.195	1.99397e-05	0.000127973	3.89288	5.41	6.6	Upregulated in DF
ENSBTAG00000001736	UBN1	2.87798	4.54224	57.8846	2.77958e-14	3.63902e-12	11.439	3.98	6.09	Upregulated in DF
ENSBTAG00000021087	UBR1	2.06535	5.21578	28.5769	9.00479e-08	1.27768e-06	5.89358	4.82	6.42	Upregulated in DF
ENSBTAG00000020296	UBR3	2.42862	4.53973	16.277	5.47232e-05	0.000301533	3.52066	4.01	5.3	Upregulated in DF
ENSBTAG00000012694	UHMK1	1.7721	4.41903	11.2972	0.000776223	0.00285952	2.54371	4.49	5.04	Upregulated in DF
ENSBTAG00000008692	UQCR11	2.4317	5.36931	24.7661	6.47247e-07	6.84163e-06	5.16484	4.82	6.07	Upregulated in DF
ENSBTAG00000009603	UQCRH	3.05695	9.13241	42.6755	6.46172e-11	2.60138e-09	8.5848	7.68	9.88	Upregulated in DF
ENSBTAG00000009479	UQCRQ	2.62451	10.213	43.0741	5.27051e-11	2.20216e-09	8.65715	9.35	11.23	Upregulated in DF
ENSBTAG00000010428	USP15	1.79151	8.06953	51.9972	5.55798e-13	4.41177e-11	10.3554	7.73	9.54	Upregulated in DF
ENSBTAG00000016990	USP24	2.10188	3.93345	11.2749	0.000785611	0.00288149	2.54038	3.94	4.7	Upregulated in DF
ENSBTAG00000019314	USP25	1.7809	6.4049	24.324	8.142e-07	8.25883e-06	5.08308	5.97	7.46	Upregulated in DF
ENSBTAG00000020089	USP32	2.38941	5.44054	34.9978	3.30074e-09	7.4657e-08	7.12693	4.84	6.57	Upregulated in DF
ENSBTAG00000020761	USP33	1.51046	7.72601	31.9484	1.58326e-08	2.87723e-07	6.54103	7.57	8.96	Upregulated in DF
ENSBTAG00000006027	USP34	2.44928	8.33888	90.1296	2.23062e-21	2.34606e-18	17.6297	7.48	10.04	Upregulated in DF
ENSBTAG00000016572	USP37	2.03443	6.8231	62.355	2.86797e-15	5.24589e-13	12.2802	6.27	8.27	Upregulated in DF
ENSBTAG00000019946	USP44	1.74647	7.28283	26.6091	2.4907e-07	3.04604e-06	5.51626	6.83	8.41	Upregulated in DF
ENSBTAG00000018528	USP45	1.87977	5.19243	22.452	2.15463e-06	1.93274e-05	4.71383	4.95	6.27	Upregulated in DF
ENSBTAG00000003443	USP46	1.68871	7.26856	48.1724	3.90338e-12	2.31289e-10	9.63584	6.98	8.61	Upregulated in DF
ENSBTAG00000010350	USP53	1.97526	7.46367	25.9435	3.51552e-07	4.1428e-06	5.38271	6.8	8.48	Upregulated in DF
ENSBTAG00000011916	USP8	1.69505	8.88305	30.663	3.06962e-08	5.15524e-07	6.28775	8.55	10.35	Upregulated in DF
ENSBTAG00000006843	UTP15	1.51208	6.68892	25.9128	3.57192e-07	4.20298e-06	5.37644	6.49	7.78	Upregulated in DF
ENSBTAG00000003239	UTP20	1.61224	8.18207	26.8049	2.25064e-07	2.82219e-06	5.54941	7.94	9.37	Upregulated in DF
ENSBTAG00000009665	UTRN	1.54657	6.27955	29.5869	5.34664e-08	8.28483e-07	6.08172	6.12	7.36	Upregulated in DF
ENSBTAG00000049615	VAMP7	1.77978	6.55074	41.6498	1.09177e-10	4.02902e-09	8.3948	6.17	7.84	Upregulated in DF
ENSBTAG00000014737	VEGFC	1.84958	3.55668	11.0097	0.000906387	0.00324663	2.48857	3.68	4.76	Upregulated in DF
ENSBTAG00000004193	VEZF1	1.64046	6.67787	36.2024	1.77848e-09	4.28772e-08	7.36777	6.43	7.86	Upregulated in DF
ENSBTAG00000017734	VPS13A	2.61825	6.16172	50.612	1.12554e-12	8.16407e-11	10.0881	5.32	7.32	Upregulated in DF
ENSBTAG00000038920	VPS13C	1.82661	5.55066	24.8126	6.31825e-07	6.72427e-06	5.17236	5.25	6.61	Upregulated in DF
ENSBTAG00000016882	VPS26A	1.71606	7.65912	40.6088	1.85965e-10	6.33484e-09	8.19826	7.27	9.11	Upregulated in DF
ENSBTAG00000014255	VPS50	1.56454	7.07778	20.1543	7.14399e-06	5.37053e-05	4.26998	6.79	8.03	Upregulated in DF
ENSBTAG00000006860	VWA2	1.57035	4.32793	11.142	0.000843963	0.00305293	2.51528	4.55	5.16	Upregulated in DF
ENSBTAG00000012213	WAPL	1.70433	8.05687	40.2294	2.25824e-10	7.4222e-09	8.12947	7.79	9.4	Upregulated in DF
ENSBTAG00000014619	WASF3	1.73144	6.29248	41.1165	1.43423e-10	5.07043e-09	8.29495	6.01	7.52	Upregulated in DF
ENSBTAG00000033735	WASHC4	1.9948	6.48086	20.9688	4.66836e-06	3.76602e-05	4.42412	5.6	7.78	Upregulated in DF
ENSBTAG00000013495	WDFY3	1.55075	4.60652	20.9929	4.60996e-06	3.72964e-05	4.42833	4.73	5.82	Upregulated in DF
ENSBTAG00000011785	WDR26	1.75309	8.22245	49.224	2.28341e-12	1.46661e-10	9.83368	7.92	9.7	Upregulated in DF
ENSBTAG00000020384	WDR47	1.54455	8.47562	34.8907	3.48743e-09	7.82486e-08	7.10652	8.35	9.85	Upregulated in DF
ENSBTAG00000021876	WDR72	1.66408	3.50451	5.57379	0.0182313	0.0408299	1.38902	3.78	4.09	Upregulated in DF
ENSBTAG00000023182	WNK3	1.59634	5.20199	14.7993	0.000119578	0.000590103	3.22907	5.12	6.03	Upregulated in DF
ENSBTAG00000021592	WRN	1.64618	5.02639	17.1954	3.37252e-05	0.000200148	3.69865	4.95	6.02	Upregulated in DF
ENSBTAG00000013254	XPO1	2.16079	8.45174	40.0623	2.45985e-10	7.89969e-09	8.10239	7.75	9.78	Upregulated in DF
ENSBTAG00000011524	XRN1	2.41505	6.84487	31.4407	2.05621e-08	3.62449e-07	6.44075	5.92	7.89	Upregulated in DF
ENSBTAG00000014968	YJEFN3	2.27704	8.64079	22.2471	2.39718e-06	2.10761e-05	4.67621	7.91	8.88	Upregulated in DF
ENSBTAG00000016445	YME1L1	1.56947	7.49858	28.2923	1.04312e-07	1.45071e-06	5.83842	7.2	8.76	Upregulated in DF
ENSBTAG00000015572	YTHDC1	1.73592	5.37441	29.3241	6.12281e-08	9.2824e-07	6.03234	5.17	6.62	Upregulated in DF
ENSBTAG00000014099	YTHDC2	1.75332	4.62349	10.2652	0.00135563	0.00460369	2.33689	4.61	5.16	Upregulated in DF
ENSBTAG00000004077	YWHAG	1.54166	8.3581	43.5731	4.08424e-11	1.76591e-09	8.75303	8.25	9.79	Upregulated in DF
ENSBTAG00000003339	ZBTB10	2.28779	6.04144	31.3422	2.16325e-08	3.76844e-07	6.42384	5.36	7.05	Upregulated in DF
ENSBTAG00000017184	ZBTB33	1.52592	8.299	37.0496	1.15163e-09	2.9363e-08	7.5322	8.17	9.7	Upregulated in DF
ENSBTAG00000040061	ZBTB38	1.5034	4.33179	13.1863	0.000282002	0.00121042	2.91706	4.58	5.37	Upregulated in DF
ENSBTAG00000027159	ZBTB8OS	1.7645	5.36469	20.6327	5.56387e-06	4.37927e-05	4.3586	5.14	6.42	Upregulated in DF
ENSBTAG00000009542	ZC3H10	2.07739	6.12283	33.0119	9.15983e-09	1.80494e-07	6.74354	5.6	7.19	Upregulated in DF
ENSBTAG00000007240	ZCCHC4	1.84492	3.87628	15.3497	8.93355e-05	0.000460864	3.33643	3.94	5.06	Upregulated in DF
ENSBTAG00000012267	ZFC3H1	1.98056	6.76637	33.3977	7.51117e-09	1.54144e-07	6.81207	6.2	7.89	Upregulated in DF
ENSBTAG00000026936	ZGRF1	1.66569	7.12458	32.7827	1.0306e-08	1.99344e-07	6.7004	6.83	8.28	Upregulated in DF
ENSBTAG00000004079	ZNF106	1.62915	7.95902	42.2063	8.21356e-11	3.19948e-09	8.49492	7.71	9.38	Upregulated in DF
ENSBTAG00000001005	ZNF280B	1.53222	7.05984	14.209	0.000163588	0.000762144	3.11796	6.65	7.92	Upregulated in DF
ENSBTAG00000046612	ZNF292	1.5714	6.89691	24.7613	6.4887e-07	6.85017e-06	5.1643	6.61	8	Upregulated in DF
ENSBTAG00000018879	ZNF451	2.07005	6.0465	43.0681	5.28685e-11	2.20216e-09	8.65715	5.52	7.33	Upregulated in DF
ENSBTAG00000021357	ZNF518A	1.7679	6.21412	12.4195	0.000424881	0.00170723	2.76771	5.83	6.64	Upregulated in DF
ENSBTAG00000033563	ZNF529	1.58094	6.91415	21.662	3.25171e-06	2.74974e-05	4.56071	6.5	8.12	Upregulated in DF
ENSBTAG00000009242	ZNF638	1.58474	8.28056	23.7197	1.11437e-06	1.08774e-05	4.96347	7.95	9.58	Upregulated in DF
ENSBTAG00000001919	ZNF652	1.7002	3.20882	8.47243	0.0036057	0.0104651	1.98026	3.66	4.3	Upregulated in DF
ENSBTAG00000046430	ZNF804B	2.45402	3.02866	14.5514	0.000136386	0.000653502	3.18475	3.16	4.45	Upregulated in DF
ENSBTAG00000000260	ZNRF2	1.98815	7.59852	38.9215	4.41201e-10	1.32109e-08	7.87907	7.06	8.82	Upregulated in DF
ENSBTAG00000003878	ZUP1	1.55335	7.9271	23.6276	1.169e-06	1.13318e-05	4.9457	7.64	9.14	Upregulated in DF
ENSBTAG00000026032	ZYG11A	1.91997	5.04123	19.3951	1.06277e-05	7.48921e-05	4.12556	4.71	6.09	Upregulated in DF
ENSBTAG00000017419	ZZZ3	1.9714	6.20419	37.5964	8.7006e-10	2.3021e-08	7.63788	5.73	7.41	Upregulated in DF

## Sheet: Table S3
Supplementary Table S3: Sequencing output for DNA libraries from bovine final samples.
Sample ID	Group	Reads passing filters	Aligned Uniquely	Unique Reads	Deduplicated reads (remaining)	Total Cytosines	Methylated CpG (%)	Methylated CHG (%)	Methylated CHH (%)	Aligned (%)		Group	Reads passing filters	Aligned Uniquely	Unique Reads	Deduplicated reads (remaining)	Total Cytosines	Methylated CpG (%)	Methylated CHG (%)	Methylated CHH (%)	Aligned (%)	# of samples
T1.2	DF	4605954	1881023	3.52719e+06	880912	13950000	0.421	0.0405	0.0555	0.30521		DF	6.28542e+06	2.14912e+06	5.08709e+06	1.48645e+06	2.39333e+07	0.444611	0.0336667	0.0461111	0.372652	9
T1.5	DF	8770470	3235090	7.42545e+06	2516076	40100000	0.524	0.018	0.0225	0.489913		>120 μm	8890207	4233321	3.6212e+06	803630	12850000	0.4111	0.0458	0.0643	0.396	12
T2.2	DF	4223978	1.77153e+06	3381129	956979	15500000	0.4235	0.049	0.0645	0.359012
T2.3	DF	3834271	1.35395e+06	3033881	768642	12400000	0.398	0.0475	0.0655	0.323357
T2.4	DF	8595014	3.38071e+06	7093518	2387247	38850000	0.51	0.023	0.03	0.465628
T3.1	DF	7543357	2.40615e+06	6162147	2057945	32650000	0.551	0.016	0.0205	0.461944
T3.2	DF	3138328	935196	2.5025e+06	629442	10150000	0.4295	0.043	0.0595	0.333892
T3.2	DF	9914633	3.44838e+06	8197606	2619329	42800000	0.3395	0.0155	0.022	0.450998
T3.4	DF	5942814	930090	4460435	561480	9000000	0.405	0.0505	0.075	0.163915
H213	>120 μm	3130853	1014180	2.38552e+06	429020	6900000	40.4	5.4	8.6	20.598
H218	>120 μm	12444174	7.27786e+06	3707859	924752	14900000	42.35	3.8	5.1	55.9343
H221	>120 μm	5629682	1.52559e+06	4500089	1.04914e+06	16950000	45.5	3.35	4.7	32.0654
H27	>120 μm	14212401	8233354	4.79265e+06	1260262	20450000	41.2	3.45	4.55	53.0369
H31	>120 μm	14400472	7630244	4.66036e+06	1125379	18150000	42.8	3.85	5.2	45.8115
H33	>120 μm	7527592	4.42579e+06	2288556	563424	8950000	47.45	5.15	6.9	44.6816
H42	>120 μm	4834793	2713326	2076430	523908	8150000	45.55	5.95	8.45	34.6677
H433	>120 μm	10197487	1.4724e+06	6834228	899513	14300000	42.75	4.4	6.7	16.4391
H47	>120 μm	3454567	1790554	1264756	309446	4850000	47.65	5.2	7.65	39.2435
H55	>120 μm	2883955	1.48606e+06	1494182	427366	6650000	41.05	4.65	6.8	42.1693
H57	>120 μm	19733436	8809209	6365710	1.30232e+06	20800000	44.15	4.2	5.45	45.3821
H60	>120 μm	8233072	4.42129e+06	3084066	829030	13150000	48.45	5.55	7	45.2299
